# Supplementary material for: The transverse occipital sulcus and intraparietal sulcus show neural selectivity to object-scene size relationships
Source: Commun Biol. 2021 Jun 22;4:768. doi: 10.1038/s42003-021-02294-9 (PMC8219818; doi:10.1038/s42003-021-02294-9)
Supplement: Supplementary file 3 — Supplementary Data 1 [file 42003_2021_2294_MOESM3_ESM.xlsx]

## Sheet: Figure2a
Figure 2a		Beta Weights for each Object-Scene Scale Consistency Level, in each ROI
PPA
Subject	Normal Scale	Mis-scaled Level1	Mis-scaled Level 2	Mis-scaled Level 3	Mis-scaled Level 4	Mis-scaled Level 5 (max.)
1	11.0417	7.01587	7.10568	6.74372	3.82794	4.26653
2	8.28116	8.34133	10.4029	2.66131	6.13824	4.43061
3	9.4141	7.74334	7.55779	7.91033	10.9018	3.79291
4	18.1672	18.9877	18.5618	15.9123	14.9007	13.0201
5	9.11753	10.2175	5.98871	6.94601	4.76263	3.78789
6	23.7556	22.9746	19.97	19.805	15.4201	13.5021
7	11.2155	7.3382	5.39108	3.35267	2.59479	7.19278
8	2.88229	1.94304	4.62324	2.35856	2.28654	1.07262
9	7.26276	6.39966	2.65359	7.82982	5.23581	1.50424
10	14.6658	8.14686	7.03348	13.3312	10.0687	4.75219
11	16.5193	13.6124	9.88212	9.39104	12.2158	10.4322
12	12.3619	9.7348	5.87736	13.8065	10.3187	6.71905
13	1.98825	4.55135	4.4084	2.74558	0.826094	-0.0259678
14	11.1382	8.9597	8.56276	8.53586	7.80372	9.07269

## Sheet: Sheet2
Figure 2b		Beta Weights for each Object-Scene Scale Consistency Level, split by direction of mis-scaling (i.e. large vs small objects), in each ROI
PPA
	Large Objects (mis-scaled too small)						Small Objects (mis-scaled too large)
Subject	Mis-scaled Level 5 (max.)	Mis-scaled Level 4	Mis-scaled Level 3	Mis-scaled Level 2	Mis-scaled Level 1	Normal Scale (large objects)	Normal Scale (small objects)	Mis-scaled Level1	Mis-scaled Level 2	Mis-scaled Level 3	Mis-scaled Level 4	Mis-scaled Level 5 (max.)
1	4.02281	3.91	6.64244	6.81853	6.56736	10.0032	7.75177	3.67166	3.31835	2.92436	2.30615	3.42336
2	4.24886	4.37332	7.67232	10.8801	8.55401	8.32694	9.40549	5.11148	6.67597	-2.17384	5.98574	7.17795
3	2.7726	10.3153	5.33698	6.93809	9.03668	14.5384	4.23189	4.87391	5.8724	6.75917	8.04046	2.03907
4	11.6393	10.9898	11.2505	17.5529	15.6626	16.855	7.87022	7.67126	5.58499	5.40262	5.77791	3.71392
5	2.98533	6.15597	9.77922	7.43901	10.7542	10.7794	3.91471	8.56814	2.74814	0.707256	0.913639	3.66044
6	8.09431	15.5087	15.9815	18.2702	23.8385	20.9815	17.3524	15.8947	15.4922	16.7654	12.9589	12.2899
7	4.07336	1.59706	1.17887	4.23753	5.43546	5.46154	6.79338	2.5096	2.02753	0.859772	-0.0017146	6.66599
8	-1.15694	-1.06444	6.19925	5.56662	5.26	2.38051	-2.09915	-4.12476	0.631998	-5.01838	1.9801	-0.95115
9	5.6821	7.79357	-0.205522	-1.7049	-5.10632	12.3023	4.39773	12.1306	5.63825	19.7463	6.25886	-4.55873
10	5.67776	2.852	14.1163	6.37323	7.21943	12.5435	6.6739	1.49485	-1.94132	6.56904	5.29061	-0.146633
11	11.3671	13.57	10.6931	11.3648	14.7549	15.8763	11.9985	8.89602	6.15432	5.04128	8.06515	7.14954
12	7.43302	14.9077	18.626	11.6111	14.0733	19.5493	4.59908	7.51212	2.21811	8.44783	8.04045	7.57837
13	2.28701	-0.974625	2.53737	4.82041	6.26169	1.9463	1.07806	4.15859	1.86145	1.94361	5.05804	-2.38643
14	8.68801	7.0521	7.1675	9.11992	12.9706	10.2886	8.90786	5.33114	7.29915	7.18987	5.53393	5.24213
