# Supplementary material for: The transverse occipital sulcus and intraparietal sulcus show neural selectivity to object-scene size relationships
Source: Commun Biol. 2021 Jun 22;4:768. doi: 10.1038/s42003-021-02294-9 (PMC8219818; doi:10.1038/s42003-021-02294-9)
Supplement: Supplementary file 4 — Supplementary Data 2 [file 42003_2021_2294_MOESM4_ESM.xlsx]

## Sheet: Sheet1
Figure 3		Percent Correct in the MVPA for each ROI
	ROI
Subject	PPA	TOS	RSC	IPS	LO	FFA	V1
1	0.572	0.534	0.456	0.494	0.52	0.484	0.48
2	0.503	0.528	0.481	0.507	0.522	0.53	0.488
3	0.485	0.504	0.462	0.526	0.504	0.475	0.519
4	0.557	0.521	0.557	0.514	0.502	0.479	0.558
5	0.537	0.493	0.533	0.505	0.472	0.473	0.486
6	0.549	0.543	0.514	0.506	0.519	0.467	0.503
7	0.512	0.5	0.509	0.538	0.51	0.542	0.519
8	0.497	0.489	0.505	0.5	0.486	0.49	0.502
9	0.547	0.542	0.43	0.467	0.456	0.548	0.496
10	0.51	0.601	0.5	0.474	0.532	0.527	0.529
11	0.502	0.519	0.556	0.496	0.514	0.542	0.52
12	0.538	0.542	0.497	0.527	0.515	0.474	0.558
13	0.515	0.551	0.489	0.561	0.497	0.531	0.488
14	0.506	0.537	0.505	0.575	0.477	0.462	0.571
