# Supplementary material for: The transverse occipital sulcus and intraparietal sulcus show neural selectivity to object-scene size relationships
Source: Commun Biol. 2021 Jun 22;4:768. doi: 10.1038/s42003-021-02294-9 (PMC8219818; doi:10.1038/s42003-021-02294-9)
Supplement: Supplementary file 5 — Supplementary Data 3 [file 42003_2021_2294_MOESM5_ESM.xlsx]

## Sheet: Figure4b
Figure 4b		Feature Weights for each Image Property, in each ROI
PPA
Subject	Scale Consistency	Retinal Size	Real-world Size	Scene Field-of-View
1	-7.8456	0.63967	4.13406	2.76848
2	-10.72	-5.33024	11.7994	7.10358
3	-3.20381	-2.84287	9.36336	2.21697
4	-7.09519	-4.76529	15.3102	1.15162
5	-5.63005	-1.08802	11.864	-0.439618
6	-8.36713	19.9334	0.881481	7.81699
7	-3.24617	-6.92379	7.24624	2.81919
8	-3.62295	-2.38438	9.22735	5.902
9	-8.73267	-17.8543	6.54315	2.33364
10	-4.77696	-2.60419	13.2247	4.99917
11	-7.89334	-0.665285	16.3147	0.750962
12	-4.81642	-1.96125	10.5972	4.02856
13	-1.21014	2.83053	-1.71466	0.898414
14	-7.66473	-3.87406	14.462	0.271559
TOS
Subject	Scale Consistency	Retinal Size	Real-world Size	Scene Field-of-View
1	-18.8814	-2.10681	0.707323	9.83399
2	-5.49499	-8.23668	12.0202	3.94042
3	-8.59627	1.34203	6.86519	0.495917
4	-6.47333	1.25456	5.28633	6.39991
5	-6.45297	1.09679	13.6498	4.55619
6	-24.6748	15.6654	11.4843	11.7393
7	-8.44868	2.06077	6.91647	13.6895
8	-6.35535	0.0923613	6.72936	4.62377
9	-8.32388	-21.8914	4.1499	2.98231
10	-15.0378	-2.01865	10.651	15.3759
11	-11.2197	-7.31686	4.70119	7.54808
12	-12.1012	-2.14787	6.47854	19.4893
13	-14.2889	-7.01738	9.96027	4.57466
14	-8.58354	4.40036	-4.20185	2.50048
RSC
Subject	Scale Consistency	Retinal Size	Real-world Size	Scene Field-of-View
1	-1.32478	1.70882	9.63628	11.3406
2	-2.55404	6.35834	6.43604	6.03065
3	-7.69803	-4.42428	-6.39806	-13.6065
4	-6.66228	-8.4008	13.3557	-0.345879
5	-5.03041	-13.5747	0.751109	-5.47345
6	-6.47227	-0.6737	2.89295	2.47921
7	5.29737	-4.09625	3.87299	-1.10899
8	-2.54599	-1.72298	3.89704	2.97709
9	-4.65274	-16.1892	8.33924	-0.0864746
10	2.39406	6.79896	14.0222	4.30629
11	-19.5971	-4.48025	24.3897	15.3331
12	-4.52561	-3.81345	8.82631	4.07532
13	0.247764	2.25705	0.696501	7.18243
14	-5.29191	-5.34974	7.90369	-1.34751
IPS
Subject	Scale Consistency	Retinal Size	Real-world Size	Scene Field-of-View
1	-8.43433	8.92053	-7.8838	6.43606
2	-9.08456	-14.8017	9.49059	8.89388
3	-3.77915	3.24443	0.521621	-0.411546
4	-1.15371	2.27443	-1.75565	6.65898
5	-2.99091	5.65998	-2.71471	-2.51628
6	-26.5964	26.4056	-2.84266	-1.44382
7	4.0156	1.75028	2.26517	4.62888
8	-9.4018	-9.63611	4.62287	-3.19382
9	-7.1102	-15.8781	3.09915	-1.43405
10	2.54292	12.0437	-4.19245	7.06433
11	-3.66805	-0.307043	2.04925	0.247595
12	-4.09755	5.82778	-1.23127	6.57473
13	-8.5106	4.53102	-3.83948	5.45421
14	-3.53865	11.4759	-2.76669	1.78572
LO
Subject	Scale Consistency	Retinal Size	Real-world Size	Scene Field-of-View
1	-11.5602	2.56796	-15.441	8.89009
2	-9.14893	-0.170559	-1.74246	7.34777
3	-1.30635	1.19464	-4.64233	1.81613
4	3.3856	12.0127	-6.24495	11.1193
5	-6.93133	3.28891	-4.91381	-4.45111
6	-5.80612	8.97937	-10.3593	5.42849
7	-0.142235	-4.03345	-0.623605	8.43651
8	1.15981	-6.45706	-3.45859	10.712
9	-3.41626	-10.1213	-1.34708	-0.994423
10	-9.24915	9.37374	-25.3244	15.014
11	-8.53905	-4.18967	-3.47614	7.3952
12	6.62485	3.93389	-13.4464	25.5469
13	-10.5689	1.84579	-17.4284	15.9071
14	-2.76363	14.4704	-18.4716	10.2883
FFA
Subject	Scale Consistency	Retinal Size	Real-world Size	Scene Field-of-View
1	-4.16451	-2.42067	1.44114	-2.84493
2	-7.65477	-1.66017	-1.19128	2.28546
3	-0.915021	1.91238	-0.623629	0.708362
4	2.92143	4.46262	0.222216	2.25628
5	-0.781687	-5.87823	-1.64884	-1.06691
6	-1.18268	5.49694	-4.3124	5.4625
7	2.0689	-2.56771	4.00531	5.36002
8	5.11467	-3.14644	2.6629	6.73247
9	0.195242	-11.6224	1.70387	0.49668
10	2.69564	3.43724	-2.43603	1.17649
11	-2.03298	-0.879706	3.1997	6.59667
12	0.441027	1.25208	-0.366275	1.07629
13	1.02462	-0.854971	-0.827279	1.03326
14	-2.05079	3.78421	-3.24755	3.96608
V1
Subject	Scale Consistency	Retinal Size	Real-world Size	Scene Field-of-View
1	-4.05546	5.39528	10.0079	20.3677
2	-7.21809	1.64877	1.45396	14.2642
3	-8.81614	-10.6694	33.4573	7.64312
4	4.70211	-4.00077	16.8246	4.8733
5	-3.22846	-1.80783	18.3145	4.00255
6	-0.844048	10.1977	12.343	14.9072
7	4.09577	5.55628	13.738	18.2376
8	-0.184192	-6.18019	16.822	6.46644
9	-1.28139	-6.04738	11.1689	9.72527
10	-7.5408	1.92232	7.48557	17.9476
11	1.41387	-6.50369	33.361	-3.32453
12	-3.67441	-6.03946	11.9163	12.4241
13	-1.73379	1.67782	7.15406	5.02838
14	-7.25243	-4.11554	6.05013	4.4623

## Sheet: Figure4c
Figure 4c
Mean Feature Weight Across Subjects (indicated with an arrow on the figure)
ROI
PPA	TOS	RSC	IPS	LO	FFA	V1
0.353757	0.381294	0.303112	0.378543	0.287637	0.293881	0.247884
Permutation Data - the mean scale consistency feature weight ratio across subjects for each permutation
ROI
PPA	TOS	RSC	IPS	LO	FFA	V1
0.328741	0.32453	0.35248	0.337013	0.307701	0.343347	0.347551
0.329891	0.337643	0.284789	0.298184	0.333349	0.300935	0.318137
0.306077	0.329642	0.304001	0.336264	0.384034	0.347215	0.340509
0.316303	0.322099	0.340514	0.347211	0.260685	0.308682	0.335009
0.286972	0.319709	0.335548	0.332076	0.307	0.315218	0.32731
0.355579	0.32626	0.268973	0.314125	0.318171	0.315255	0.352526
0.314692	0.305124	0.297275	0.28076	0.311988	0.325296	0.321016
0.294798	0.323996	0.272087	0.310964	0.265675	0.366832	0.298974
0.299151	0.292708	0.296845	0.267064	0.328607	0.327066	0.326194
0.328312	0.320842	0.326664	0.325313	0.338348	0.346869	0.356292
0.34862	0.299212	0.330276	0.31664	0.37524	0.312237	0.333718
0.34352	0.300031	0.237344	0.286374	0.317945	0.366056	0.331715
0.31961	0.288752	0.268085	0.329404	0.297948	0.359534	0.320354
0.337517	0.327384	0.276414	0.255033	0.3406	0.339072	0.304938
0.327826	0.334161	0.362968	0.317614	0.32066	0.341142	0.354248
0.33055	0.313663	0.305939	0.312984	0.293095	0.312181	0.295399
0.313595	0.322837	0.285227	0.334781	0.333386	0.290508	0.313547
0.359142	0.330358	0.293298	0.328688	0.320973	0.330028	0.320976
0.310627	0.268186	0.295968	0.332495	0.270798	0.330714	0.294934
0.326663	0.341931	0.251344	0.293488	0.295176	0.338524	0.335489
0.333533	0.29779	0.311274	0.37291	0.303878	0.318465	0.340979
0.29884	0.259281	0.306937	0.316988	0.333768	0.324741	0.319589
0.332212	0.31324	0.284803	0.336052	0.323219	0.326403	0.314257
0.307293	0.352698	0.33063	0.318314	0.336504	0.313879	0.295893
0.354128	0.337454	0.303875	0.319186	0.313934	0.331452	0.338711
0.283475	0.301881	0.301343	0.321736	0.33076	0.301878	0.328796
0.293141	0.277476	0.302484	0.286709	0.331681	0.344313	0.322511
0.331817	0.315466	0.321372	0.284823	0.292482	0.315179	0.326548
0.351497	0.316412	0.339669	0.343606	0.289334	0.329242	0.336481
0.331857	0.323612	0.345849	0.342286	0.2803	0.355497	0.319772
0.308608	0.326599	0.280355	0.315556	0.32836	0.317026	0.318565
0.297156	0.323899	0.324136	0.286843	0.319106	0.3218	0.326659
0.304754	0.30545	0.311574	0.341631	0.338237	0.314942	0.316909
0.310361	0.309699	0.346993	0.308645	0.297391	0.308203	0.302466
0.338163	0.336225	0.274614	0.322152	0.312513	0.327567	0.313129
0.3091	0.310724	0.307118	0.343846	0.301846	0.305559	0.321855
0.321119	0.320006	0.342851	0.343962	0.313978	0.309158	0.331308
0.307154	0.318753	0.334749	0.272721	0.287757	0.340569	0.330003
0.288519	0.317596	0.302488	0.294767	0.305256	0.334445	0.321034
0.372372	0.346423	0.315546	0.276266	0.331812	0.332341	0.324114
0.316877	0.317426	0.321226	0.301354	0.282311	0.357955	0.330826
0.297313	0.316824	0.276672	0.350213	0.291975	0.317888	0.332323
0.297886	0.307989	0.319741	0.335046	0.338883	0.346142	0.328907
0.325278	0.360818	0.327796	0.277175	0.296665	0.281642	0.310107
0.325012	0.349481	0.304966	0.269787	0.317114	0.30527	0.323214
0.359856	0.319001	0.327309	0.322546	0.284277	0.315003	0.300379
0.326191	0.325297	0.298533	0.329962	0.314487	0.323077	0.333378
0.303834	0.281497	0.304867	0.299428	0.335624	0.356567	0.334841
0.297884	0.326696	0.272092	0.334889	0.361073	0.340294	0.335837
0.305029	0.339302	0.296369	0.321806	0.297182	0.336414	0.318299
0.356212	0.266206	0.289438	0.304372	0.297645	0.301472	0.328825
0.297041	0.308804	0.326165	0.295188	0.289404	0.324736	0.339646
0.320602	0.317858	0.362408	0.357053	0.318866	0.351977	0.322342
0.312085	0.315981	0.339897	0.298665	0.335107	0.311097	0.304353
0.338212	0.308757	0.287289	0.278333	0.302539	0.331365	0.295115
0.322381	0.329432	0.24268	0.35673	0.350863	0.329734	0.332781
0.301337	0.297565	0.262951	0.314195	0.352065	0.346517	0.329115
0.313121	0.326572	0.361065	0.319933	0.324693	0.304736	0.326445
0.335862	0.294892	0.310679	0.319214	0.337169	0.314254	0.346861
0.350352	0.334295	0.263051	0.337603	0.329021	0.298843	0.319334
0.310569	0.27963	0.270896	0.326196	0.298626	0.317038	0.310914
0.32426	0.290151	0.330443	0.329418	0.337454	0.293557	0.337857
0.324645	0.308642	0.337436	0.325746	0.356164	0.366041	0.322314
0.30887	0.3017	0.280518	0.328413	0.308333	0.341928	0.34259
0.296748	0.335143	0.286226	0.338211	0.325175	0.336717	0.314666
0.354263	0.30012	0.27047	0.314583	0.286989	0.329001	0.322988
0.319115	0.322871	0.256103	0.331624	0.294007	0.278969	0.329097
0.331807	0.348318	0.305483	0.328028	0.317092	0.321194	0.340343
0.33218	0.302545	0.360332	0.312659	0.297578	0.325854	0.308922
0.345398	0.299212	0.320869	0.285864	0.303971	0.323846	0.320997
0.341001	0.307549	0.353622	0.31011	0.329132	0.31807	0.341398
0.320752	0.290258	0.305064	0.278716	0.315342	0.370794	0.33786
0.315709	0.349301	0.306205	0.372255	0.307441	0.34262	0.32701
0.366242	0.31389	0.384431	0.305454	0.306898	0.358547	0.31227
0.338248	0.297051	0.264002	0.275112	0.326426	0.330357	0.318469
0.342931	0.343854	0.294848	0.326336	0.32562	0.316657	0.322184
0.326955	0.309637	0.330661	0.297723	0.324226	0.347364	0.318898
0.335272	0.332094	0.275179	0.314105	0.320628	0.299061	0.296231
0.33878	0.33398	0.318692	0.274622	0.281419	0.32455	0.339122
0.310792	0.310825	0.374657	0.30755	0.327093	0.3474	0.300507
0.342609	0.313915	0.324642	0.287417	0.288122	0.302062	0.319128
0.369626	0.327667	0.27456	0.300748	0.302107	0.319931	0.333586
0.339199	0.312638	0.315928	0.305833	0.310686	0.303189	0.316007
0.379646	0.30878	0.303101	0.304384	0.284097	0.344958	0.353215
0.329843	0.315414	0.289127	0.300587	0.297931	0.327503	0.314959
0.329778	0.325825	0.290873	0.291707	0.312047	0.331911	0.321702
0.329795	0.320544	0.27061	0.290054	0.29946	0.315405	0.303366
0.331861	0.321926	0.290748	0.336883	0.291982	0.370904	0.323622
0.297398	0.318103	0.340449	0.339674	0.342933	0.320498	0.304356
0.325546	0.356694	0.321825	0.324888	0.335236	0.310558	0.320913
0.341401	0.33134	0.295	0.281902	0.318164	0.329204	0.336532
0.348383	0.280613	0.308493	0.308679	0.320787	0.325747	0.308993
0.354522	0.318538	0.268049	0.29217	0.314224	0.33289	0.307353
0.324262	0.311041	0.338141	0.336929	0.355445	0.303256	0.31616
0.329199	0.246725	0.348817	0.346617	0.287235	0.313522	0.349525
0.336878	0.306398	0.332682	0.319657	0.323496	0.321641	0.3348
0.337034	0.310318	0.289238	0.301324	0.32972	0.307906	0.369744
0.329622	0.328841	0.325446	0.326426	0.326521	0.316246	0.318417
0.360402	0.309171	0.250422	0.34734	0.321313	0.353639	0.323462
0.332747	0.330991	0.346453	0.283148	0.271796	0.306041	0.368521
0.310111	0.331203	0.33129	0.345769	0.329866	0.350503	0.347551
0.323027	0.330508	0.285873	0.305783	0.279857	0.338347	0.318137
0.307293	0.298697	0.29326	0.310013	0.300219	0.308848	0.340509
0.349727	0.356816	0.293764	0.32397	0.324709	0.337987	0.335009
0.320481	0.298763	0.288251	0.330585	0.309288	0.32173	0.32731
0.302579	0.356536	0.316164	0.315107	0.324813	0.320765	0.352526
0.326453	0.330012	0.269241	0.346319	0.282046	0.3212	0.321016
0.315074	0.340798	0.300636	0.362085	0.322253	0.376481	0.298974
0.323533	0.315447	0.332923	0.256041	0.305999	0.325179	0.326194
0.349033	0.331506	0.27299	0.309544	0.331538	0.332725	0.356292
0.316108	0.314155	0.286314	0.308937	0.295086	0.34035	0.333718
0.336079	0.29137	0.34692	0.288566	0.246525	0.310958	0.331715
0.35596	0.338375	0.305897	0.272561	0.309856	0.347837	0.320354
0.366329	0.324991	0.350798	0.314274	0.308293	0.326583	0.304938
0.30336	0.324415	0.250094	0.295993	0.269642	0.306051	0.354248
0.328588	0.3013	0.320777	0.302014	0.368631	0.33057	0.295399
0.304596	0.301764	0.329982	0.333456	0.308217	0.323301	0.313547
0.341158	0.341897	0.30089	0.268662	0.306537	0.307104	0.320976
0.338116	0.342958	0.305705	0.306669	0.298156	0.339675	0.294934
0.332555	0.301273	0.345068	0.29309	0.288233	0.33987	0.335489
0.31383	0.284576	0.262764	0.323549	0.286129	0.308528	0.340979
0.354818	0.277806	0.295357	0.31595	0.34124	0.291065	0.319589
0.302164	0.395108	0.243274	0.340241	0.299131	0.339047	0.314257
0.302712	0.336231	0.320549	0.308345	0.315496	0.327449	0.295893
0.358093	0.340652	0.293245	0.285581	0.308753	0.312414	0.338711
0.343952	0.314441	0.319584	0.286532	0.324355	0.351058	0.328796
0.29269	0.297006	0.30867	0.356626	0.348378	0.321723	0.322511
0.306094	0.327645	0.333311	0.341837	0.291962	0.309208	0.326548
0.338493	0.2879	0.289352	0.299634	0.302386	0.313385	0.336481
0.317018	0.359935	0.304918	0.324635	0.295222	0.313049	0.319772
0.346902	0.288363	0.347152	0.315465	0.286647	0.301058	0.318565
0.301848	0.303278	0.323762	0.320843	0.344952	0.339045	0.326659
0.342069	0.319097	0.282352	0.327627	0.289902	0.269192	0.316909
0.318489	0.30982	0.325844	0.27589	0.282137	0.327957	0.302466
0.343462	0.321982	0.318897	0.319082	0.303286	0.314225	0.313129
0.362134	0.319068	0.325599	0.34009	0.298824	0.319283	0.321855
0.306148	0.305082	0.291638	0.357247	0.298067	0.328623	0.331308
0.327501	0.337687	0.334686	0.324348	0.298819	0.315566	0.330003
0.297775	0.325798	0.316783	0.339306	0.306688	0.325294	0.321034
0.335971	0.335475	0.261431	0.292138	0.33254	0.31784	0.324114
0.323426	0.318901	0.30559	0.299971	0.315686	0.31681	0.330826
0.327692	0.328342	0.292541	0.300674	0.341695	0.312274	0.332323
0.310741	0.308796	0.324129	0.339431	0.292275	0.341639	0.328907
0.323795	0.316738	0.299143	0.298979	0.325445	0.313151	0.310107
0.319924	0.328608	0.311109	0.328982	0.319613	0.277293	0.323214
0.283701	0.335025	0.347787	0.274431	0.291485	0.325677	0.300379
0.353139	0.320358	0.30126	0.316667	0.302105	0.300501	0.333378
0.307876	0.312785	0.328669	0.350732	0.307437	0.310644	0.334841
0.331686	0.308515	0.317939	0.33186	0.314717	0.309211	0.335837
0.326594	0.307703	0.30615	0.354699	0.306901	0.31665	0.318299
0.308708	0.294027	0.304046	0.274192	0.285865	0.331343	0.328825
0.322827	0.321635	0.312676	0.333386	0.31108	0.345118	0.339646
0.346847	0.31978	0.316074	0.28915	0.316058	0.333309	0.322342
0.346604	0.335514	0.254092	0.313408	0.351688	0.316207	0.304353
0.358623	0.340199	0.349037	0.327149	0.290609	0.334549	0.295115
0.362347	0.333188	0.298273	0.306015	0.319128	0.324307	0.332781
0.333574	0.298871	0.308839	0.294802	0.282348	0.290633	0.329115
0.298561	0.297177	0.293944	0.319445	0.304632	0.317872	0.326445
0.326631	0.314903	0.282949	0.330032	0.32283	0.320099	0.346861
0.296642	0.30878	0.337635	0.293621	0.294	0.274885	0.319334
0.31843	0.326712	0.293302	0.306135	0.286779	0.344644	0.310914
0.316153	0.299224	0.324716	0.329463	0.309194	0.323013	0.337857
0.338115	0.304602	0.325572	0.327734	0.276153	0.307245	0.322314
0.303878	0.316965	0.280098	0.332439	0.326286	0.300712	0.34259
0.339799	0.326049	0.28413	0.318265	0.29849	0.265581	0.314666
0.311377	0.308872	0.271177	0.296209	0.311553	0.321192	0.322988
0.291223	0.297087	0.330504	0.311393	0.297553	0.316462	0.329097
0.332927	0.332321	0.276579	0.30003	0.314418	0.319705	0.340343
0.331097	0.336216	0.354254	0.33512	0.289023	0.301531	0.308922
0.327112	0.312792	0.28904	0.336604	0.328782	0.319892	0.320997
0.312564	0.292669	0.326441	0.302951	0.330263	0.353174	0.341398
0.342357	0.280191	0.324793	0.323159	0.281374	0.348745	0.33786
0.308556	0.347682	0.258082	0.333528	0.312663	0.303517	0.32701
0.313427	0.302916	0.32125	0.293273	0.2986	0.260915	0.31227
0.298635	0.321905	0.284923	0.344099	0.29222	0.332093	0.318469
0.356528	0.328495	0.31439	0.340898	0.311879	0.317119	0.322184
0.354864	0.315219	0.369805	0.343598	0.308529	0.33898	0.318898
0.346022	0.299523	0.294842	0.330967	0.253451	0.335036	0.296231
0.328278	0.334084	0.291392	0.272415	0.282251	0.339327	0.339122
0.340326	0.364363	0.262355	0.307591	0.325517	0.348363	0.300507
0.326653	0.337589	0.381031	0.318321	0.28897	0.315147	0.319128
0.336835	0.286733	0.377668	0.331512	0.301441	0.277632	0.333586
0.311368	0.319354	0.271181	0.310948	0.300359	0.294199	0.316007
0.342025	0.326343	0.281116	0.318314	0.310359	0.341666	0.353215
0.323891	0.331152	0.330472	0.286527	0.304999	0.346562	0.314959
0.333255	0.328657	0.286781	0.292988	0.268792	0.362946	0.321702
0.307402	0.348823	0.301406	0.267933	0.34708	0.318861	0.303366
0.310532	0.351017	0.326827	0.284063	0.329724	0.342715	0.323622
0.323899	0.313459	0.317619	0.315649	0.315259	0.31245	0.304356
0.352896	0.325875	0.326644	0.339989	0.351721	0.315944	0.320913
0.30572	0.318235	0.296008	0.304237	0.28871	0.327804	0.336532
0.298563	0.317537	0.283086	0.269598	0.297165	0.334752	0.308993
0.320185	0.326723	0.307827	0.29955	0.317946	0.286376	0.307353
0.340809	0.330138	0.335099	0.304644	0.300725	0.347248	0.31616
0.342987	0.311499	0.291414	0.308886	0.329777	0.285053	0.349525
0.316769	0.316685	0.317927	0.343971	0.332979	0.290444	0.3348
0.356271	0.331906	0.324238	0.357555	0.337018	0.293126	0.369744
0.316535	0.318609	0.329421	0.355515	0.312966	0.340786	0.318417
0.332274	0.350216	0.305341	0.309685	0.29871	0.301681	0.323462
0.336962	0.303014	0.321967	0.287181	0.313992	0.342387	0.368521
0.326956	0.333464	0.300146	0.282231	0.335364	0.299021	0.347551
0.312853	0.317377	0.321045	0.297241	0.302612	0.356825	0.318137
0.289181	0.285837	0.299929	0.267911	0.350736	0.31386	0.340509
0.309814	0.308195	0.30778	0.359336	0.287216	0.345742	0.335009
0.333289	0.303179	0.331186	0.330094	0.341461	0.32914	0.32731
0.333228	0.30414	0.360347	0.332714	0.315305	0.314392	0.352526
0.336267	0.282699	0.321277	0.248729	0.324076	0.328247	0.321016
0.304062	0.264678	0.285677	0.300413	0.32802	0.31	0.298974
0.334185	0.284589	0.363707	0.317039	0.298249	0.33297	0.326194
0.333544	0.356144	0.344724	0.312776	0.31273	0.323613	0.356292
0.318691	0.296172	0.298836	0.305387	0.287841	0.313447	0.333718
0.352267	0.323113	0.363895	0.27519	0.287454	0.329968	0.331715
0.335645	0.326333	0.258395	0.34193	0.310531	0.348094	0.320354
0.324305	0.317987	0.309998	0.305107	0.302255	0.306346	0.304938
0.320558	0.337279	0.271709	0.266608	0.296331	0.337998	0.354248
0.32141	0.342198	0.340931	0.299159	0.313891	0.29598	0.295399
0.341182	0.328631	0.30527	0.318964	0.298581	0.319931	0.313547
0.323151	0.324004	0.258352	0.321049	0.269272	0.297345	0.320976
0.345036	0.331099	0.291249	0.316645	0.337582	0.342303	0.294934
0.321105	0.307201	0.368799	0.289528	0.330441	0.302671	0.335489
0.321644	0.320886	0.300392	0.287895	0.366498	0.328589	0.340979
0.296124	0.322529	0.312408	0.300263	0.297831	0.31542	0.319589
0.330989	0.341119	0.292016	0.302225	0.324007	0.306852	0.314257
0.33173	0.306489	0.249237	0.335247	0.280563	0.33139	0.295893
0.332676	0.310635	0.257866	0.292364	0.320242	0.31346	0.338711
0.326777	0.314503	0.306375	0.297577	0.320505	0.367194	0.328796
0.33453	0.335973	0.275751	0.311204	0.283305	0.331446	0.322511
0.308111	0.285115	0.356384	0.312604	0.281418	0.340646	0.326548
0.330266	0.316144	0.291873	0.294779	0.30651	0.328043	0.336481
0.31749	0.291744	0.328639	0.325114	0.339313	0.329967	0.319772
0.305907	0.303754	0.349204	0.275908	0.323914	0.326011	0.318565
0.340799	0.298723	0.286567	0.28317	0.307119	0.333766	0.326659
0.316826	0.334295	0.291918	0.317994	0.36367	0.301806	0.316909
0.337267	0.329819	0.352919	0.301807	0.326528	0.30692	0.302466
0.309533	0.299556	0.303021	0.330875	0.336086	0.280396	0.313129
0.324059	0.312177	0.361664	0.294216	0.299948	0.289249	0.321855
0.309055	0.309394	0.293519	0.282118	0.335675	0.333797	0.331308
0.341187	0.305299	0.260809	0.353284	0.318416	0.325886	0.330003
0.332071	0.291716	0.335318	0.32813	0.299286	0.330919	0.321034
0.300612	0.338424	0.295301	0.258662	0.310298	0.318999	0.324114
0.344516	0.332634	0.305639	0.316745	0.289258	0.32816	0.330826
0.321075	0.313629	0.336693	0.337227	0.3112	0.34549	0.332323
0.326803	0.318006	0.298275	0.336064	0.332354	0.323863	0.328907
0.347158	0.312879	0.315412	0.305254	0.336585	0.356678	0.310107
0.304694	0.319077	0.256325	0.292189	0.30184	0.282397	0.323214
0.323298	0.348969	0.330428	0.27462	0.292265	0.306591	0.300379
0.335664	0.326139	0.333802	0.343198	0.312647	0.311429	0.333378
0.323233	0.281924	0.251835	0.296897	0.324663	0.304179	0.334841
0.308951	0.299476	0.333983	0.334317	0.323907	0.329401	0.335837
0.313743	0.328291	0.374692	0.274726	0.332686	0.323181	0.318299
0.336234	0.34134	0.319491	0.274506	0.283846	0.344561	0.328825
0.311698	0.300991	0.30841	0.307625	0.319715	0.309552	0.339646
0.301874	0.290303	0.269199	0.322668	0.336552	0.325424	0.322342
0.354836	0.347443	0.269521	0.303412	0.27943	0.311622	0.304353
0.328226	0.346907	0.260588	0.336776	0.315896	0.353827	0.295115
0.32134	0.290674	0.286756	0.309242	0.315737	0.306396	0.332781
0.292231	0.341677	0.283188	0.298493	0.34088	0.336986	0.329115
0.332005	0.326663	0.276277	0.302868	0.335771	0.321422	0.326445
0.311265	0.311858	0.253883	0.294787	0.230331	0.283512	0.346861
0.343306	0.319556	0.279405	0.336693	0.308547	0.325784	0.319334
0.358002	0.335393	0.301779	0.300499	0.340571	0.308658	0.310914
0.359483	0.340489	0.375365	0.301507	0.354927	0.343329	0.337857
0.320423	0.284212	0.361411	0.298783	0.342045	0.319883	0.322314
0.333802	0.323285	0.336	0.274777	0.32983	0.36943	0.34259
0.313148	0.285032	0.341907	0.340019	0.294666	0.339878	0.314666
0.324032	0.326476	0.279385	0.30107	0.271684	0.310288	0.322988
0.327889	0.316108	0.284586	0.328604	0.309487	0.34944	0.329097
0.297045	0.325978	0.330312	0.333831	0.328378	0.296954	0.340343
0.332829	0.268094	0.295391	0.30837	0.323851	0.355468	0.308922
0.297402	0.303434	0.280161	0.252167	0.309258	0.355962	0.320997
0.348454	0.337447	0.346132	0.29905	0.336022	0.32087	0.341398
0.338773	0.358739	0.258983	0.312273	0.31713	0.310833	0.33786
0.376817	0.28438	0.297644	0.311017	0.303131	0.305576	0.32701
0.336109	0.303376	0.346172	0.300759	0.306119	0.332881	0.31227
0.347597	0.295664	0.305795	0.323972	0.300291	0.334335	0.318469
0.355951	0.314386	0.382268	0.341755	0.290047	0.29149	0.322184
0.326166	0.311965	0.337931	0.316601	0.352386	0.333773	0.318898
0.332588	0.312548	0.310347	0.312301	0.359274	0.30576	0.296231
0.360925	0.30327	0.314501	0.326019	0.313919	0.249773	0.339122
0.336596	0.341373	0.335831	0.327613	0.34187	0.343593	0.300507
0.346311	0.319629	0.286021	0.333438	0.309172	0.342882	0.319128
0.366484	0.305481	0.356093	0.317433	0.335142	0.291469	0.333586
0.30501	0.324246	0.339017	0.306044	0.329573	0.336418	0.316007
0.324545	0.306939	0.302812	0.30901	0.264516	0.38071	0.353215
0.309197	0.304062	0.23529	0.300596	0.345128	0.325662	0.314959
0.317997	0.285798	0.276526	0.304408	0.328568	0.310159	0.321702
0.316423	0.328388	0.30891	0.307724	0.324536	0.351495	0.303366
0.334103	0.308559	0.276169	0.327239	0.312754	0.314832	0.323622
0.30958	0.29576	0.262128	0.317193	0.330139	0.338248	0.304356
0.322658	0.343359	0.31108	0.288922	0.293122	0.302022	0.320913
0.320687	0.333161	0.310943	0.360635	0.276158	0.303385	0.336532
0.357318	0.311878	0.274795	0.300735	0.338391	0.316714	0.308993
0.325785	0.321476	0.317397	0.318302	0.330886	0.305465	0.307353
0.3078	0.306218	0.274517	0.323367	0.311016	0.308375	0.31616
0.310126	0.265696	0.324582	0.285107	0.288107	0.319704	0.349525
0.328351	0.294233	0.301293	0.359997	0.291007	0.307983	0.3348
0.30647	0.313363	0.341445	0.300413	0.273471	0.331267	0.369744
0.319215	0.310441	0.291909	0.25989	0.319995	0.275993	0.318417
0.327621	0.290723	0.305295	0.33497	0.315522	0.322352	0.323462
0.265049	0.306557	0.284281	0.30879	0.263084	0.327237	0.368521
0.308276	0.320622	0.315935	0.264934	0.323252	0.316767	0.347551
0.314556	0.338302	0.265329	0.289369	0.32037	0.282575	0.318137
0.320225	0.284525	0.317052	0.282831	0.286491	0.289368	0.340509
0.29887	0.32209	0.316741	0.328848	0.290658	0.321884	0.335009
0.343417	0.322743	0.3106	0.329747	0.329947	0.305459	0.32731
0.33618	0.293832	0.332896	0.291264	0.3355	0.329316	0.352526
0.345799	0.272321	0.263869	0.346963	0.345659	0.317484	0.321016
0.333047	0.338606	0.330544	0.299296	0.312122	0.308147	0.298974
0.328422	0.317721	0.286648	0.309945	0.269883	0.338868	0.326194
0.315603	0.327072	0.295294	0.301097	0.337193	0.276008	0.356292
0.306736	0.349859	0.315059	0.339025	0.324959	0.324996	0.333718
0.309199	0.319363	0.305564	0.311488	0.311676	0.331907	0.331715
0.348362	0.324605	0.285664	0.29391	0.333579	0.338954	0.320354
0.358288	0.304159	0.256251	0.299915	0.266528	0.343419	0.304938
0.33394	0.340955	0.2986	0.340805	0.293574	0.309007	0.354248
0.326042	0.356374	0.366249	0.278694	0.271541	0.318041	0.295399
0.314799	0.310567	0.278819	0.300354	0.306908	0.312564	0.313547
0.310046	0.285056	0.247624	0.298553	0.307949	0.312275	0.320976
0.328016	0.343036	0.317782	0.274457	0.30905	0.3154	0.294934
0.317464	0.245305	0.265372	0.33947	0.355561	0.265257	0.335489
0.339441	0.309832	0.317215	0.339408	0.326211	0.345726	0.340979
0.297413	0.298804	0.273804	0.350786	0.301665	0.327185	0.319589
0.340811	0.321034	0.302321	0.29974	0.291957	0.330066	0.314257
0.360738	0.266565	0.247275	0.385545	0.308525	0.334825	0.295893
0.339039	0.294375	0.261031	0.317251	0.313909	0.332835	0.338711
0.316755	0.294978	0.271827	0.345341	0.312412	0.305179	0.328796
0.319292	0.345825	0.354703	0.290812	0.332039	0.334959	0.322511
0.338716	0.31272	0.302158	0.326737	0.358391	0.305125	0.326548
0.338946	0.30158	0.333865	0.337656	0.295785	0.311093	0.336481
0.338108	0.333218	0.336905	0.338345	0.313133	0.299717	0.319772
0.339898	0.324227	0.339435	0.344675	0.29933	0.315038	0.318565
0.338003	0.328194	0.299732	0.32027	0.332867	0.27143	0.326659
0.35469	0.307081	0.288846	0.297976	0.329435	0.363585	0.316909
0.309055	0.331486	0.290765	0.275141	0.317453	0.329589	0.302466
0.333982	0.283132	0.306274	0.277975	0.344684	0.327929	0.313129
0.302451	0.329882	0.346756	0.306827	0.323264	0.337678	0.321855
0.319659	0.323918	0.304393	0.324648	0.298015	0.350018	0.331308
0.314856	0.332135	0.286807	0.332582	0.296121	0.283822	0.330003
0.339579	0.326492	0.339075	0.303182	0.313723	0.339928	0.321034
0.354341	0.315224	0.261268	0.293296	0.337377	0.324437	0.324114
0.33336	0.293237	0.288549	0.320672	0.308493	0.301626	0.330826
0.337511	0.319805	0.295209	0.30094	0.276429	0.345314	0.332323
0.33191	0.341137	0.397577	0.344098	0.325926	0.3283	0.328907
0.31907	0.306591	0.32519	0.30371	0.331582	0.330222	0.310107
0.329112	0.340773	0.250407	0.32588	0.281304	0.334425	0.323214
0.317739	0.327301	0.278866	0.325399	0.302639	0.331242	0.300379
0.32494	0.374956	0.325042	0.339275	0.312456	0.33426	0.333378
0.335023	0.31531	0.29427	0.34309	0.322172	0.365348	0.334841
0.311256	0.273061	0.30094	0.31725	0.28858	0.356817	0.335837
0.347322	0.335548	0.355188	0.32654	0.297108	0.334747	0.318299
0.311559	0.355698	0.269227	0.308265	0.281585	0.372566	0.328825
0.325608	0.302917	0.282033	0.280998	0.312584	0.343434	0.339646
0.343623	0.322057	0.278637	0.302164	0.312019	0.374206	0.322342
0.314212	0.285275	0.322355	0.298456	0.320035	0.337134	0.304353
0.34318	0.289902	0.336363	0.339005	0.309644	0.2986	0.295115
0.315662	0.33621	0.312518	0.313241	0.284202	0.342338	0.332781
0.322854	0.300641	0.300689	0.278156	0.274331	0.301472	0.329115
0.381597	0.326147	0.295076	0.345062	0.296547	0.30204	0.326445
0.323982	0.304687	0.276587	0.335779	0.306982	0.31224	0.346861
0.337911	0.297578	0.31285	0.337169	0.29217	0.330733	0.319334
0.370061	0.327471	0.297942	0.348496	0.324478	0.325881	0.310914
0.337018	0.29533	0.340529	0.297998	0.28711	0.333095	0.337857
0.317612	0.304711	0.311964	0.284053	0.329703	0.286814	0.322314
0.313905	0.325206	0.301828	0.283667	0.274425	0.319732	0.34259
0.294176	0.329579	0.28757	0.350378	0.311513	0.320237	0.314666
0.306492	0.309928	0.267533	0.295599	0.325731	0.308632	0.322988
0.337301	0.281801	0.341166	0.321391	0.315255	0.289812	0.329097
0.313733	0.316661	0.265792	0.320498	0.330254	0.293853	0.340343
0.359453	0.314235	0.349138	0.299567	0.286254	0.290844	0.308922
0.313214	0.307675	0.356748	0.36377	0.35912	0.29416	0.320997
0.293044	0.330754	0.254318	0.301507	0.342038	0.313088	0.341398
0.310803	0.322039	0.301386	0.347627	0.275361	0.341941	0.33786
0.340026	0.30854	0.36259	0.326506	0.328509	0.338228	0.32701
0.309957	0.336071	0.30776	0.358433	0.312003	0.309147	0.31227
0.340431	0.311769	0.354137	0.355097	0.344191	0.31627	0.318469
0.323599	0.279611	0.345749	0.292698	0.276621	0.339015	0.322184
0.368014	0.278609	0.344605	0.286269	0.346296	0.291113	0.318898
0.299342	0.328218	0.255291	0.324348	0.316559	0.338722	0.296231
0.308008	0.321027	0.318737	0.270311	0.355109	0.300418	0.339122
0.341564	0.280248	0.296889	0.336459	0.311827	0.32858	0.300507
0.331584	0.289964	0.344009	0.308125	0.349332	0.319322	0.319128
0.338071	0.355621	0.265529	0.275941	0.29216	0.322297	0.333586
0.343193	0.325036	0.269869	0.339233	0.301841	0.290784	0.316007
0.31439	0.308143	0.311274	0.335728	0.307142	0.337703	0.353215
0.329699	0.287007	0.294386	0.321761	0.318997	0.35387	0.314959
0.333097	0.348145	0.311892	0.297393	0.350169	0.319962	0.321702
0.309031	0.355654	0.285603	0.295224	0.314406	0.316871	0.303366
0.30407	0.332149	0.33939	0.35025	0.335497	0.285286	0.323622
0.328501	0.313135	0.253905	0.329256	0.3138	0.302808	0.304356
0.296352	0.320047	0.302467	0.361742	0.280003	0.331217	0.320913
0.318953	0.276707	0.350567	0.318499	0.311051	0.274314	0.336532
0.348063	0.318221	0.316143	0.30161	0.29371	0.357572	0.308993
0.303061	0.313642	0.313197	0.305184	0.309747	0.309315	0.307353
0.30757	0.299127	0.283029	0.300888	0.272905	0.337212	0.31616
0.311371	0.333828	0.301192	0.285655	0.349624	0.315766	0.349525
0.324491	0.310533	0.338193	0.355521	0.27718	0.332386	0.3348
0.352861	0.31722	0.29959	0.303297	0.266862	0.345701	0.369744
0.304624	0.274418	0.314572	0.288791	0.328019	0.286991	0.318417
0.322657	0.283755	0.302391	0.320995	0.331598	0.342694	0.323462
0.322405	0.316788	0.248614	0.299852	0.311048	0.319198	0.368521
0.266812	0.312498	0.254595	0.318215	0.284865	0.300443	0.347551
0.33872	0.314168	0.38844	0.303433	0.330497	0.324088	0.318137
0.330209	0.327518	0.254689	0.277241	0.327516	0.288108	0.340509
0.344719	0.312028	0.304783	0.327159	0.338876	0.290276	0.335009
0.323824	0.311413	0.260044	0.385094	0.345118	0.321326	0.32731
0.307695	0.361973	0.314911	0.309999	0.354095	0.360838	0.352526
0.354994	0.333434	0.315834	0.305946	0.346453	0.331557	0.321016
0.319129	0.297875	0.290379	0.340416	0.298706	0.32277	0.298974
0.310557	0.311964	0.311056	0.286974	0.299919	0.319348	0.326194
0.346599	0.297509	0.306405	0.282234	0.306889	0.312332	0.356292
0.332399	0.30242	0.33633	0.352328	0.277318	0.29114	0.333718
0.320762	0.307643	0.280471	0.318598	0.320737	0.288667	0.331715
0.331552	0.306768	0.311204	0.339897	0.333837	0.33066	0.320354
0.324018	0.30912	0.259711	0.276263	0.319268	0.312821	0.304938
0.322986	0.325651	0.289507	0.353077	0.270247	0.326871	0.354248
0.338732	0.310623	0.29939	0.314693	0.315278	0.297391	0.295399
0.349655	0.324607	0.369168	0.358601	0.295178	0.314434	0.313547
0.318803	0.325261	0.338354	0.324541	0.313965	0.276928	0.320976
0.326757	0.308082	0.320483	0.354838	0.350192	0.349395	0.294934
0.3241	0.333378	0.343873	0.309568	0.298779	0.379851	0.335489
0.316808	0.29333	0.319727	0.316698	0.30831	0.303343	0.340979
0.33995	0.335667	0.295002	0.331949	0.294053	0.318448	0.319589
0.321355	0.307886	0.32807	0.295547	0.337349	0.30394	0.314257
0.335946	0.307681	0.290094	0.314543	0.326605	0.312667	0.295893
0.315249	0.332209	0.304991	0.299915	0.292827	0.336995	0.338711
0.339281	0.319816	0.330258	0.321006	0.315734	0.336557	0.328796
0.313945	0.325099	0.349971	0.295379	0.3233	0.281525	0.322511
0.319787	0.292652	0.40032	0.313041	0.307	0.327029	0.326548
0.30344	0.288773	0.309916	0.345305	0.341011	0.296013	0.336481
0.308629	0.345288	0.287626	0.279318	0.331343	0.322269	0.319772
0.322447	0.308786	0.275144	0.284002	0.314876	0.351369	0.318565
0.325041	0.320985	0.301626	0.301908	0.293265	0.338596	0.326659
0.345429	0.298192	0.28468	0.306056	0.296078	0.33856	0.316909
0.341397	0.334904	0.30148	0.291626	0.296284	0.292351	0.302466
0.301219	0.334374	0.302611	0.326903	0.323844	0.323521	0.313129
0.334358	0.325009	0.285127	0.307569	0.335187	0.322599	0.321855
0.337289	0.30804	0.28438	0.309808	0.352048	0.31202	0.331308
0.341948	0.331739	0.304312	0.330495	0.319426	0.344306	0.330003
0.323779	0.3288	0.2717	0.325598	0.322247	0.340393	0.321034
0.33856	0.296171	0.31169	0.287662	0.311426	0.305242	0.324114
0.318896	0.28577	0.322227	0.325206	0.319897	0.351888	0.330826
0.300757	0.298339	0.330555	0.289887	0.309123	0.331008	0.332323
0.316224	0.317199	0.275606	0.298887	0.301913	0.362408	0.328907
0.334991	0.30373	0.243137	0.313097	0.302035	0.333699	0.310107
0.334719	0.334233	0.34149	0.255969	0.304039	0.316231	0.323214
0.322883	0.287499	0.316299	0.304584	0.318442	0.309194	0.300379
0.361192	0.347028	0.353291	0.338827	0.245575	0.348807	0.333378
0.323772	0.340299	0.339237	0.355584	0.291013	0.31303	0.334841
0.297159	0.299586	0.268802	0.320903	0.312862	0.303695	0.335837
0.344539	0.332824	0.315677	0.305933	0.344103	0.322993	0.318299
0.312536	0.322923	0.28013	0.2999	0.278931	0.300694	0.328825
0.332618	0.327288	0.313765	0.323059	0.303447	0.328731	0.339646
0.357205	0.303272	0.264702	0.289579	0.292883	0.315613	0.322342
0.320312	0.296555	0.303656	0.311895	0.26391	0.308706	0.304353
0.330654	0.329041	0.316979	0.282168	0.29613	0.348526	0.295115
0.33949	0.327678	0.311668	0.260437	0.325582	0.320338	0.332781
0.315156	0.272612	0.238448	0.32382	0.285483	0.33136	0.329115
0.362245	0.348126	0.334532	0.283907	0.301631	0.314567	0.326445
0.336379	0.292558	0.326554	0.324982	0.324382	0.255859	0.346861
0.337368	0.347381	0.309515	0.306065	0.275628	0.298925	0.319334
0.363393	0.360248	0.301574	0.327385	0.273165	0.310239	0.310914
0.347716	0.284143	0.283788	0.3395	0.34758	0.31503	0.337857
0.328738	0.334995	0.357846	0.329327	0.259863	0.349416	0.322314
0.314498	0.327704	0.320307	0.307993	0.333228	0.333252	0.34259
0.315004	0.320964	0.289802	0.333316	0.341196	0.331202	0.314666
0.384128	0.313737	0.253733	0.319483	0.290483	0.354335	0.322988
0.322745	0.336149	0.318078	0.305822	0.284111	0.320932	0.329097
0.361101	0.342053	0.304965	0.263348	0.303856	0.309352	0.340343
0.324745	0.311152	0.278972	0.277457	0.315796	0.310132	0.308922
0.31533	0.328991	0.296963	0.32413	0.298993	0.303528	0.320997
0.319257	0.348205	0.336332	0.331409	0.264717	0.318386	0.341398
0.333525	0.336692	0.295976	0.326163	0.33646	0.306739	0.33786
0.337386	0.328777	0.254697	0.294924	0.282704	0.345734	0.32701
0.321112	0.317991	0.354476	0.294979	0.319181	0.306453	0.31227
0.295505	0.340061	0.32601	0.26088	0.325206	0.308606	0.318469
0.324797	0.32056	0.339886	0.32253	0.321856	0.315764	0.322184
0.33389	0.344227	0.276332	0.315453	0.306204	0.334377	0.318898
0.343495	0.293036	0.368896	0.332394	0.344479	0.281336	0.296231
0.316431	0.29122	0.277538	0.316625	0.343797	0.31023	0.339122
0.337019	0.306109	0.360239	0.359298	0.31752	0.355886	0.300507
0.331117	0.296098	0.271202	0.292977	0.314757	0.3308	0.319128
0.346491	0.350616	0.335455	0.298643	0.309789	0.313785	0.333586
0.333615	0.312069	0.320253	0.313633	0.269474	0.332053	0.316007
0.28066	0.353225	0.31482	0.296015	0.319889	0.325933	0.353215
0.290983	0.33944	0.353073	0.347533	0.342856	0.339328	0.314959
0.379065	0.322179	0.307611	0.30664	0.324605	0.359013	0.321702
0.328273	0.340882	0.286712	0.323999	0.287868	0.328824	0.303366
0.316693	0.321049	0.293683	0.31899	0.30263	0.359454	0.323622
0.329238	0.302949	0.351939	0.320646	0.292698	0.324116	0.304356
0.352951	0.305061	0.334316	0.354509	0.324433	0.345361	0.320913
0.335461	0.315085	0.299853	0.2969	0.273318	0.267427	0.336532
0.327327	0.366949	0.309807	0.300807	0.302846	0.326293	0.308993
0.377169	0.323946	0.298406	0.322993	0.310854	0.291282	0.307353
0.310254	0.306346	0.279016	0.362069	0.310193	0.343891	0.31616
0.32322	0.313505	0.294132	0.272616	0.296744	0.303833	0.349525
0.340606	0.2985	0.325554	0.296911	0.318127	0.362433	0.3348
0.339413	0.331195	0.303666	0.294984	0.30368	0.318409	0.369744
0.296116	0.290217	0.343949	0.295582	0.284331	0.296195	0.318417
0.351329	0.309867	0.280527	0.367016	0.328498	0.318073	0.323462
0.299845	0.354323	0.319906	0.313999	0.302796	0.327841	0.368521
0.341428	0.364875	0.322561	0.301646	0.324664	0.316704	0.347551
0.304588	0.334056	0.293542	0.315334	0.311414	0.355958	0.318137
0.326742	0.335418	0.234349	0.355243	0.288572	0.284735	0.340509
0.336977	0.323857	0.341867	0.267818	0.307687	0.33591	0.335009
0.334807	0.33214	0.257652	0.259909	0.290822	0.327402	0.32731
0.331939	0.291883	0.361612	0.345978	0.331667	0.304866	0.352526
0.333416	0.322786	0.278529	0.353725	0.306344	0.34976	0.321016
0.314062	0.336164	0.303499	0.331554	0.316705	0.307197	0.298974
0.327878	0.324781	0.345197	0.281192	0.294748	0.325393	0.326194
0.289585	0.310912	0.293929	0.340009	0.28587	0.343365	0.356292
0.349424	0.303972	0.329215	0.3486	0.355072	0.303668	0.333718
0.327258	0.319846	0.321221	0.3291	0.313969	0.289112	0.331715
0.305031	0.324647	0.306528	0.339381	0.305922	0.351632	0.320354
0.356953	0.306802	0.311651	0.3345	0.311347	0.301909	0.304938
0.35559	0.317616	0.315524	0.325493	0.329023	0.28773	0.354248
0.305396	0.336759	0.285532	0.280496	0.314662	0.327971	0.295399
0.362873	0.28851	0.292646	0.324033	0.291267	0.324265	0.313547
0.329127	0.306142	0.269947	0.290661	0.32914	0.315671	0.320976
0.3394	0.335139	0.2888	0.283187	0.320736	0.349846	0.294934
0.375467	0.316041	0.291142	0.310298	0.29489	0.329417	0.335489
0.328012	0.280057	0.302475	0.325345	0.293996	0.29252	0.340979
0.349723	0.331055	0.278099	0.3234	0.332215	0.348717	0.319589
0.345134	0.290286	0.289035	0.329657	0.31563	0.327694	0.314257
0.316032	0.306299	0.349469	0.320308	0.342878	0.30425	0.295893
0.330738	0.305692	0.28668	0.330444	0.306159	0.275862	0.338711
0.313448	0.315482	0.285445	0.286099	0.320108	0.291243	0.328796
0.303886	0.332485	0.297379	0.295888	0.319909	0.283415	0.322511
0.291429	0.327212	0.335426	0.28954	0.296017	0.331189	0.326548
0.306738	0.343052	0.312383	0.336112	0.314227	0.32605	0.336481
0.353465	0.302879	0.288611	0.362324	0.295482	0.31005	0.319772
0.319999	0.337509	0.276465	0.309805	0.33303	0.339215	0.318565
0.333763	0.344933	0.279117	0.299566	0.313891	0.334447	0.326659
0.355716	0.293308	0.347597	0.31366	0.330925	0.307896	0.316909
0.3496	0.283518	0.330571	0.316966	0.35188	0.291597	0.302466
0.333466	0.271548	0.300835	0.325571	0.273963	0.348967	0.313129
0.351521	0.310069	0.323694	0.283983	0.300152	0.336166	0.321855
0.325673	0.312214	0.335239	0.304267	0.34598	0.322283	0.331308
0.273227	0.314771	0.301936	0.31189	0.30405	0.314117	0.330003
0.345221	0.291852	0.299338	0.293743	0.317121	0.323082	0.321034
0.343492	0.334165	0.344217	0.291586	0.339744	0.306982	0.324114
0.338732	0.330496	0.333486	0.300771	0.342861	0.338276	0.330826
0.362761	0.288557	0.249341	0.303395	0.30035	0.332353	0.332323
0.314646	0.286125	0.321522	0.338053	0.322296	0.329487	0.328907
0.308336	0.318421	0.291306	0.322399	0.331559	0.316003	0.310107
0.317483	0.348277	0.287511	0.283463	0.356482	0.346121	0.323214
0.342588	0.295482	0.283485	0.330549	0.282331	0.326946	0.300379
0.301147	0.302715	0.285925	0.326472	0.338052	0.336145	0.333378
0.302443	0.274265	0.280718	0.241813	0.321786	0.329195	0.334841
0.276811	0.309482	0.289531	0.326878	0.32759	0.3564	0.335837
0.348247	0.331804	0.310904	0.277198	0.302951	0.31493	0.318299
0.350327	0.316712	0.370934	0.352882	0.317537	0.317371	0.328825
0.321801	0.294289	0.297336	0.288353	0.318613	0.305987	0.339646
0.379485	0.320576	0.289518	0.316095	0.29918	0.306107	0.322342
0.301673	0.319981	0.274588	0.27695	0.33603	0.323612	0.304353
0.325999	0.326365	0.28916	0.298014	0.269916	0.334012	0.295115
0.327385	0.293144	0.3038	0.325339	0.274648	0.332976	0.332781
0.321113	0.319918	0.317636	0.343309	0.261912	0.329652	0.329115
0.354058	0.291651	0.333229	0.290569	0.317861	0.346493	0.326445
0.331533	0.299003	0.27421	0.333771	0.367809	0.313522	0.346861
0.306488	0.319309	0.294159	0.334544	0.340554	0.365763	0.319334
0.342968	0.280554	0.266706	0.30855	0.301238	0.367114	0.310914
0.361024	0.307936	0.285129	0.331767	0.327437	0.32421	0.337857
0.301692	0.314778	0.285195	0.304451	0.296258	0.27562	0.322314
0.306312	0.312059	0.274244	0.305983	0.307274	0.33376	0.34259
0.346125	0.328698	0.234924	0.32177	0.2705	0.338677	0.314666
0.345513	0.335279	0.343483	0.306533	0.349379	0.34261	0.322988
0.31	0.292084	0.337379	0.298039	0.324361	0.310967	0.329097
0.345947	0.294647	0.265039	0.326604	0.322522	0.347393	0.340343
0.316235	0.323151	0.341622	0.320297	0.33987	0.341623	0.308922
0.342481	0.331874	0.306234	0.309935	0.268342	0.363325	0.320997
0.315653	0.300938	0.339554	0.31123	0.343704	0.31673	0.341398
0.321262	0.284414	0.291085	0.332982	0.306699	0.348506	0.33786
0.321168	0.317256	0.283034	0.298732	0.337099	0.317754	0.32701
0.312902	0.353077	0.278206	0.337376	0.3344	0.35353	0.31227
0.331004	0.304222	0.282078	0.327219	0.265537	0.29221	0.318469
0.335422	0.279831	0.33887	0.299269	0.288952	0.281623	0.322184
0.299513	0.311431	0.258136	0.300375	0.327157	0.310453	0.318898
0.326452	0.333098	0.289965	0.309672	0.283574	0.320694	0.296231
0.32475	0.327305	0.289905	0.286984	0.290646	0.318074	0.339122
0.337354	0.304494	0.307926	0.274072	0.340867	0.33964	0.300507
0.315192	0.334855	0.320729	0.281684	0.299344	0.328104	0.319128
0.346645	0.307676	0.287793	0.334225	0.32048	0.278981	0.333586
0.318641	0.357151	0.317929	0.27966	0.345237	0.312758	0.316007
0.321983	0.311757	0.36481	0.312957	0.308523	0.299254	0.353215
0.363131	0.292057	0.255977	0.269188	0.320265	0.295113	0.314959
0.313021	0.289143	0.285592	0.326992	0.320843	0.283206	0.321702
0.34447	0.330998	0.29797	0.312724	0.354113	0.349398	0.303366
0.333668	0.336185	0.312331	0.318036	0.310354	0.348339	0.323622
0.294505	0.347822	0.346151	0.267782	0.31547	0.306921	0.304356
0.319092	0.33082	0.337377	0.291196	0.323848	0.365392	0.320913
0.319943	0.340695	0.31348	0.338726	0.3003	0.287791	0.336532
0.30363	0.345752	0.311076	0.315223	0.303169	0.297331	0.308993
0.340256	0.335239	0.280169	0.319123	0.308339	0.345482	0.307353
0.321302	0.298197	0.313434	0.337258	0.291783	0.305889	0.31616
0.310074	0.330201	0.308864	0.306967	0.311683	0.30735	0.349525
0.336273	0.346314	0.267617	0.315054	0.321039	0.370053	0.3348
0.339039	0.30899	0.344716	0.300683	0.319735	0.320303	0.369744
0.272003	0.275726	0.320937	0.319197	0.343674	0.262497	0.318417
0.351442	0.319628	0.348408	0.325989	0.317707	0.334084	0.323462
0.331916	0.310077	0.286505	0.312004	0.348662	0.3254	0.368521
0.338361	0.279922	0.285308	0.295123	0.319645	0.325493	0.347551
0.321825	0.359069	0.315889	0.336038	0.386814	0.330841	0.318137
0.323476	0.289642	0.30381	0.336418	0.303262	0.332394	0.340509
0.321929	0.26727	0.317709	0.306567	0.353753	0.338777	0.335009
0.348463	0.34143	0.344095	0.296657	0.313699	0.328766	0.32731
0.314791	0.287407	0.267125	0.354327	0.316695	0.362759	0.352526
0.343712	0.284133	0.325081	0.282626	0.329093	0.305174	0.321016
0.323444	0.287192	0.309672	0.297666	0.273553	0.336769	0.298974
0.299622	0.309803	0.311306	0.308694	0.298618	0.363988	0.326194
0.323708	0.341597	0.324001	0.270146	0.347261	0.307369	0.356292
0.330489	0.330435	0.366313	0.30885	0.274556	0.310622	0.333718
0.338556	0.346168	0.287645	0.328431	0.310361	0.309319	0.331715
0.352236	0.304008	0.268635	0.321002	0.354755	0.306477	0.320354
0.305321	0.325301	0.37907	0.294956	0.323114	0.31379	0.304938
0.322652	0.339409	0.263788	0.289766	0.308585	0.301867	0.354248
0.319273	0.353393	0.289681	0.274735	0.32465	0.340719	0.295399
0.313347	0.272743	0.24702	0.321831	0.274311	0.280723	0.313547
0.340547	0.288989	0.293008	0.327882	0.318867	0.340574	0.320976
0.317611	0.303589	0.348708	0.299421	0.322593	0.313788	0.294934
0.330347	0.286783	0.315101	0.309403	0.297812	0.276769	0.335489
0.352577	0.331204	0.326501	0.269639	0.299141	0.346359	0.340979
0.341046	0.309251	0.337796	0.318746	0.318957	0.29115	0.319589
0.320383	0.3031	0.308964	0.340663	0.33869	0.327622	0.314257
0.315484	0.318749	0.290264	0.31952	0.317657	0.342041	0.295893
0.332489	0.258281	0.313784	0.34174	0.330026	0.312508	0.338711
0.320353	0.318367	0.300103	0.314119	0.240307	0.34858	0.328796
0.2822	0.326866	0.271336	0.351442	0.271391	0.324001	0.322511
0.36433	0.281192	0.316336	0.28983	0.33442	0.342906	0.326548
0.344868	0.311022	0.365315	0.309248	0.301692	0.322188	0.336481
0.320665	0.312389	0.340246	0.346303	0.273884	0.318908	0.319772
0.34963	0.312859	0.296185	0.279922	0.336691	0.374075	0.318565
0.342121	0.304709	0.292536	0.319884	0.361146	0.255996	0.326659
0.333578	0.299177	0.328493	0.337406	0.29729	0.299434	0.316909
0.355743	0.330135	0.282105	0.301836	0.334465	0.323963	0.302466
0.313289	0.30133	0.349276	0.311432	0.297276	0.329129	0.313129
0.357617	0.306308	0.286717	0.293019	0.257427	0.31754	0.321855
0.313604	0.317583	0.270299	0.284931	0.302702	0.306292	0.331308
0.329323	0.354706	0.304836	0.300276	0.314659	0.333487	0.330003
0.349056	0.3146	0.330549	0.317603	0.288601	0.299764	0.321034
0.307748	0.299616	0.375312	0.31606	0.285527	0.313024	0.324114
0.351799	0.318916	0.261028	0.284313	0.295529	0.31729	0.330826
0.342538	0.300957	0.310232	0.329786	0.31021	0.310739	0.332323
0.33327	0.348255	0.334666	0.352623	0.313322	0.326896	0.328907
0.31061	0.326959	0.32425	0.329981	0.303752	0.325939	0.310107
0.319071	0.308779	0.299986	0.318567	0.309675	0.328934	0.323214
0.336646	0.335622	0.285058	0.288908	0.30829	0.33706	0.300379
0.296346	0.325635	0.331144	0.288311	0.295741	0.332688	0.333378
0.30701	0.315485	0.283619	0.32678	0.316164	0.32559	0.334841
0.315589	0.314766	0.313475	0.322583	0.319442	0.335502	0.335837
0.309857	0.312214	0.304392	0.311675	0.289986	0.327596	0.318299
0.334431	0.321528	0.330333	0.30739	0.282265	0.343419	0.328825
0.31151	0.284262	0.295378	0.305841	0.321459	0.354413	0.339646
0.304157	0.3362	0.276235	0.303887	0.322545	0.359432	0.322342
0.312912	0.343834	0.277749	0.312869	0.281389	0.305695	0.304353
0.324326	0.320977	0.324827	0.277571	0.316227	0.282388	0.295115
0.32103	0.319356	0.303378	0.312948	0.344714	0.324605	0.332781
0.323802	0.314782	0.301933	0.314726	0.315871	0.322278	0.329115
0.332592	0.315951	0.260063	0.326533	0.293752	0.311995	0.326445
0.331188	0.299252	0.302738	0.291824	0.30013	0.339007	0.346861
0.352111	0.283052	0.313021	0.304181	0.315914	0.315787	0.319334
0.358365	0.307975	0.274623	0.346999	0.321725	0.332487	0.310914
0.32323	0.334783	0.308936	0.334209	0.299827	0.294411	0.337857
0.318141	0.341761	0.316126	0.337118	0.329068	0.342548	0.322314
0.346642	0.325144	0.320289	0.332378	0.324312	0.314699	0.34259
0.352736	0.332369	0.32654	0.301748	0.347885	0.331139	0.314666
0.359001	0.319964	0.313562	0.312176	0.311803	0.320589	0.322988
0.310022	0.334424	0.313467	0.318612	0.32999	0.327096	0.329097
0.310746	0.266152	0.305303	0.278548	0.309457	0.312693	0.340343
0.331516	0.322331	0.289899	0.302266	0.340132	0.316006	0.308922
0.343767	0.27407	0.246691	0.35743	0.323915	0.325907	0.320997
0.307336	0.340092	0.291206	0.334759	0.296225	0.307574	0.341398
0.336535	0.307354	0.315102	0.345527	0.350846	0.34096	0.33786
0.325693	0.290523	0.301288	0.330363	0.277855	0.379155	0.32701
0.349223	0.343765	0.338503	0.284021	0.326641	0.35924	0.31227
0.3276	0.348001	0.303098	0.322419	0.294612	0.32381	0.318469
0.335926	0.314798	0.298041	0.354163	0.34528	0.272457	0.322184
0.332019	0.303326	0.26558	0.330169	0.295349	0.327616	0.318898
0.349775	0.298246	0.319906	0.328727	0.302905	0.282741	0.296231
0.319039	0.287642	0.325771	0.293189	0.292538	0.335294	0.339122
0.322617	0.320895	0.309526	0.33313	0.327626	0.344033	0.300507
0.30986	0.313787	0.281268	0.278373	0.313466	0.304835	0.319128
0.313175	0.314303	0.318987	0.305185	0.370418	0.312491	0.333586
0.32176	0.325871	0.341366	0.311912	0.310067	0.295001	0.316007
0.315578	0.309902	0.309082	0.280986	0.291365	0.309902	0.353215
0.324857	0.340541	0.297823	0.313545	0.29986	0.332888	0.314959
0.306188	0.309598	0.268674	0.32309	0.313828	0.331944	0.321702
0.310564	0.361565	0.304985	0.322627	0.301455	0.332166	0.303366
0.342672	0.292065	0.263054	0.306275	0.282225	0.296574	0.323622
0.348322	0.338968	0.322964	0.316584	0.302645	0.321481	0.304356
0.324144	0.341757	0.273184	0.28434	0.286442	0.319934	0.320913
0.325578	0.306863	0.334305	0.331774	0.306548	0.277638	0.336532
0.304842	0.277883	0.322294	0.321652	0.30334	0.318678	0.308993
0.352699	0.276111	0.31468	0.329416	0.300383	0.31097	0.307353
0.326911	0.327719	0.333494	0.348962	0.286674	0.334824	0.31616
0.331765	0.290517	0.330143	0.277977	0.346169	0.308115	0.349525
0.327967	0.297075	0.292911	0.318095	0.345221	0.31608	0.3348
0.337061	0.290307	0.310594	0.273036	0.349985	0.32946	0.369744
0.34495	0.329059	0.284167	0.348555	0.320728	0.358436	0.318417
0.336677	0.343705	0.308273	0.303312	0.316074	0.311858	0.323462
0.309627	0.273196	0.296716	0.277897	0.268116	0.336996	0.368521
0.348519	0.303605	0.32296	0.289913	0.332303	0.331741	0.347551
0.337766	0.304084	0.267923	0.340006	0.289051	0.312129	0.318137
0.3332	0.319975	0.270162	0.299109	0.262546	0.351975	0.340509
0.372884	0.402337	0.308922	0.299153	0.261097	0.319742	0.335009
0.342176	0.290118	0.36284	0.301801	0.313934	0.355823	0.32731
0.366252	0.246044	0.315802	0.323882	0.313387	0.314143	0.352526
0.311288	0.300847	0.281777	0.292657	0.317828	0.303434	0.321016
0.349472	0.335858	0.284627	0.296795	0.31118	0.340402	0.298974
0.374711	0.267754	0.289714	0.32421	0.318642	0.298036	0.326194
0.322797	0.325078	0.34111	0.340053	0.274716	0.306855	0.356292
0.370037	0.307589	0.360376	0.348118	0.280632	0.323177	0.333718
0.350809	0.309405	0.381459	0.309534	0.303178	0.329351	0.331715
0.304291	0.334181	0.317075	0.313312	0.318197	0.311223	0.320354
0.345417	0.287071	0.365248	0.321601	0.289691	0.322368	0.304938
0.321383	0.291464	0.326625	0.30887	0.317565	0.326036	0.354248
0.332595	0.30081	0.277413	0.299122	0.339821	0.315033	0.295399
0.318476	0.304932	0.31222	0.324619	0.320818	0.296037	0.313547
0.309263	0.308256	0.294552	0.320408	0.327068	0.317453	0.320976
0.324272	0.289732	0.312635	0.31719	0.293799	0.340891	0.294934
0.314709	0.299277	0.323286	0.304763	0.340493	0.339918	0.335489
0.313919	0.329066	0.298617	0.310045	0.319651	0.365857	0.340979
0.304506	0.291283	0.271935	0.325547	0.263774	0.337063	0.319589
0.321273	0.312412	0.307486	0.336614	0.332911	0.338111	0.314257
0.302171	0.347861	0.285311	0.311017	0.309593	0.32933	0.295893
0.323227	0.253229	0.271437	0.341252	0.309511	0.335006	0.338711
0.352091	0.329285	0.292927	0.30874	0.30907	0.357163	0.328796
0.350248	0.344707	0.29003	0.342517	0.347037	0.381033	0.322511
0.32583	0.31525	0.318728	0.294264	0.323269	0.295824	0.326548
0.31618	0.337291	0.327206	0.380674	0.298076	0.35004	0.336481
0.310836	0.327235	0.290497	0.305644	0.314214	0.316717	0.319772
0.32427	0.313206	0.317139	0.271133	0.286281	0.34099	0.318565
0.320934	0.347813	0.311057	0.321514	0.300043	0.317752	0.326659
0.371567	0.350166	0.36011	0.299782	0.313159	0.308323	0.316909
0.283935	0.296128	0.287709	0.311365	0.298073	0.328207	0.302466
0.285831	0.293448	0.269169	0.305803	0.277239	0.309508	0.313129
0.329236	0.347739	0.29964	0.325728	0.314178	0.298229	0.321855
0.323774	0.376794	0.341352	0.283529	0.29827	0.382649	0.331308
0.32445	0.313522	0.31522	0.348199	0.324698	0.304417	0.330003
0.29131	0.326053	0.322715	0.335451	0.340417	0.353855	0.321034
0.342803	0.319788	0.271621	0.305174	0.323059	0.325248	0.324114
0.346075	0.313946	0.286915	0.320098	0.283369	0.309871	0.330826
0.300151	0.306205	0.325541	0.340236	0.27945	0.322675	0.332323
0.339627	0.318222	0.281588	0.3519	0.364825	0.325574	0.328907
0.320006	0.329401	0.297686	0.316974	0.314131	0.326904	0.310107
0.324842	0.320948	0.275788	0.290802	0.270527	0.309091	0.323214
0.359022	0.294704	0.319857	0.387422	0.338791	0.332234	0.300379
0.344472	0.283839	0.281578	0.313484	0.31352	0.328107	0.333378
0.340956	0.358144	0.31209	0.292729	0.300462	0.310528	0.334841
0.324242	0.298875	0.290859	0.300118	0.329328	0.33557	0.335837
0.326809	0.294818	0.352603	0.278002	0.293924	0.330745	0.318299
0.298238	0.331756	0.316514	0.308398	0.288511	0.328503	0.328825
0.309714	0.291997	0.355291	0.303836	0.337397	0.325382	0.339646
0.303592	0.302985	0.350302	0.322838	0.303306	0.343682	0.322342
0.299984	0.324315	0.27981	0.299918	0.329412	0.345012	0.304353
0.33748	0.332262	0.323916	0.283247	0.324833	0.321472	0.295115
0.353546	0.309001	0.3268	0.324662	0.252808	0.278434	0.332781
0.341442	0.315653	0.287056	0.372331	0.29186	0.344689	0.329115
0.32051	0.338343	0.294355	0.338615	0.286199	0.325805	0.326445
0.337221	0.31042	0.297781	0.359307	0.297616	0.315337	0.346861
0.314675	0.287945	0.340018	0.316901	0.282118	0.34502	0.319334
0.349373	0.306176	0.301967	0.312249	0.349614	0.327255	0.310914
0.334184	0.290345	0.336265	0.306732	0.305463	0.325736	0.337857
0.326326	0.292902	0.306375	0.354653	0.297968	0.330528	0.322314
0.327651	0.367377	0.285557	0.310955	0.291636	0.313696	0.34259
0.342478	0.335261	0.276921	0.323528	0.338074	0.337504	0.314666
0.326844	0.276243	0.295711	0.335965	0.34462	0.327819	0.322988
0.311302	0.332617	0.334289	0.319416	0.318159	0.315709	0.329097
0.321665	0.370592	0.331264	0.310333	0.363812	0.327476	0.340343
0.324145	0.331509	0.356886	0.347144	0.308039	0.33292	0.308922
0.322966	0.319745	0.355868	0.263225	0.352105	0.316631	0.320997
0.33834	0.333918	0.332478	0.303634	0.337631	0.274083	0.341398
0.314996	0.277532	0.326393	0.284572	0.322041	0.330281	0.33786
0.304272	0.302065	0.293216	0.312593	0.309211	0.3125	0.32701
0.346507	0.300293	0.257962	0.262468	0.313039	0.361242	0.31227
0.356753	0.313865	0.290796	0.276141	0.307342	0.299887	0.318469
0.326008	0.334022	0.318744	0.342401	0.334521	0.365785	0.322184
0.310848	0.314948	0.347242	0.316118	0.338139	0.285414	0.318898
0.365861	0.290883	0.321293	0.290846	0.307449	0.358562	0.296231
0.327283	0.299366	0.333419	0.345921	0.303971	0.308948	0.339122
0.320121	0.270328	0.318355	0.282214	0.327095	0.317445	0.300507
0.333875	0.307581	0.355278	0.284813	0.315467	0.308826	0.319128
0.317041	0.311284	0.289975	0.324919	0.324927	0.307582	0.333586
0.319227	0.329949	0.306268	0.291886	0.316507	0.34291	0.316007
0.316627	0.347161	0.25544	0.293897	0.301575	0.298518	0.353215
0.336385	0.316528	0.303509	0.289969	0.329525	0.334281	0.314959
0.346976	0.347243	0.297146	0.324742	0.286849	0.33004	0.321702
0.300165	0.323155	0.333493	0.299436	0.286423	0.325071	0.303366
0.327322	0.303974	0.327191	0.328032	0.334818	0.35158	0.323622
0.296011	0.334141	0.346913	0.303702	0.31534	0.308993	0.304356
0.362714	0.308115	0.311801	0.286647	0.331086	0.392872	0.320913
0.337215	0.296761	0.273436	0.300553	0.308541	0.32194	0.336532
0.300786	0.334002	0.287676	0.325391	0.36757	0.337046	0.308993
0.310099	0.34971	0.314329	0.300527	0.322109	0.300587	0.307353
0.345863	0.350984	0.348576	0.296493	0.313077	0.307314	0.31616
0.332072	0.292579	0.3281	0.329203	0.324291	0.323175	0.349525
0.314322	0.304373	0.301617	0.336149	0.304427	0.318448	0.3348
0.316626	0.298749	0.280441	0.275399	0.307626	0.314418	0.369744
0.300909	0.329884	0.300584	0.320294	0.283588	0.327881	0.318417
0.293875	0.331085	0.256861	0.311361	0.267813	0.300782	0.323462
0.354675	0.258134	0.304946	0.287346	0.326984	0.354421	0.368521
0.32697	0.322475	0.270768	0.312293	0.313228	0.33267	0.347551
0.355707	0.294749	0.297589	0.332844	0.271571	0.339406	0.318137
0.32605	0.311502	0.314785	0.346465	0.305772	0.303456	0.340509
0.364385	0.307996	0.310775	0.315374	0.276527	0.308752	0.335009
0.319891	0.293524	0.331479	0.300447	0.335261	0.337995	0.32731
0.325078	0.312098	0.257838	0.324789	0.332059	0.315603	0.352526
0.374876	0.294635	0.296254	0.317238	0.283175	0.287781	0.321016
0.343598	0.312094	0.304008	0.306124	0.31098	0.32874	0.298974
0.31496	0.281475	0.3458	0.330949	0.332457	0.310321	0.326194
0.339991	0.301569	0.328943	0.31643	0.304365	0.310618	0.356292
0.318654	0.317253	0.300456	0.353062	0.323305	0.291125	0.333718
0.331431	0.308548	0.355506	0.342583	0.331609	0.282044	0.331715
0.322835	0.322045	0.25206	0.328086	0.347142	0.349949	0.320354
0.358166	0.355667	0.306909	0.295302	0.31025	0.325402	0.304938
0.302768	0.329037	0.282001	0.308027	0.313	0.320112	0.354248
0.346262	0.329002	0.270765	0.32929	0.306231	0.350552	0.295399
0.350467	0.319354	0.308802	0.274321	0.29776	0.344839	0.313547
0.342555	0.31242	0.276372	0.330986	0.292768	0.356002	0.320976
0.286125	0.327848	0.331037	0.299183	0.282739	0.323641	0.294934
0.328363	0.332981	0.363393	0.298885	0.3319	0.286926	0.335489
0.309769	0.330583	0.342946	0.290178	0.34605	0.338015	0.340979
0.312387	0.35456	0.272777	0.298665	0.301084	0.315185	0.319589
0.337784	0.322148	0.322739	0.292597	0.320877	0.317863	0.314257
0.320487	0.316855	0.318848	0.308222	0.305416	0.328098	0.295893
0.319706	0.335612	0.315588	0.321743	0.31259	0.3669	0.338711
0.343096	0.339877	0.327315	0.299014	0.310215	0.322212	0.328796
0.338683	0.33228	0.333187	0.312652	0.347147	0.328068	0.322511
0.309013	0.31549	0.306311	0.28053	0.346753	0.317413	0.326548
0.331608	0.366823	0.347281	0.326962	0.281436	0.33325	0.336481
0.371888	0.308128	0.285664	0.302081	0.310199	0.311409	0.319772
0.310593	0.344238	0.266995	0.320709	0.343731	0.32441	0.318565
0.332245	0.33361	0.320493	0.346939	0.316181	0.349048	0.326659
0.316061	0.318769	0.296508	0.286818	0.318015	0.307444	0.316909
0.347078	0.359057	0.287425	0.323323	0.31084	0.328101	0.302466
0.346896	0.311723	0.338758	0.311205	0.314098	0.318225	0.313129
0.333848	0.324299	0.301143	0.314504	0.294739	0.313313	0.321855
0.33813	0.321675	0.330215	0.340022	0.304048	0.290081	0.331308
0.315755	0.316321	0.270783	0.326644	0.327069	0.321029	0.330003
0.318016	0.301959	0.314487	0.310464	0.293752	0.309036	0.321034
0.330429	0.329839	0.308269	0.307415	0.329757	0.295091	0.324114
0.357408	0.334082	0.306181	0.337151	0.338079	0.339403	0.330826
0.334305	0.312121	0.339109	0.325657	0.347924	0.35036	0.332323
0.304234	0.340639	0.327588	0.302268	0.327106	0.322329	0.328907
0.292828	0.336141	0.310306	0.282805	0.333814	0.328442	0.310107
0.330018	0.306552	0.290582	0.334437	0.295353	0.301418	0.323214
0.31877	0.313149	0.295871	0.323547	0.321479	0.313394	0.300379
0.338122	0.348532	0.26376	0.309556	0.313197	0.309366	0.333378
0.302851	0.331266	0.315199	0.318141	0.307523	0.322289	0.334841
0.370049	0.368253	0.26627	0.325018	0.323612	0.30574	0.335837
0.329513	0.310323	0.36066	0.339253	0.302502	0.292868	0.318299
0.320497	0.32918	0.336439	0.334126	0.314622	0.332071	0.328825
0.333844	0.31894	0.337187	0.392552	0.303617	0.311641	0.339646
0.318653	0.304461	0.312631	0.340961	0.294212	0.301768	0.322342
0.346335	0.32238	0.26529	0.327286	0.330639	0.319471	0.304353
0.341971	0.304059	0.28203	0.296681	0.306615	0.334881	0.295115
0.320384	0.311587	0.282431	0.312029	0.316741	0.326822	0.332781
0.292056	0.350486	0.304723	0.376584	0.312225	0.289944	0.329115
0.317767	0.333027	0.341466	0.318244	0.288419	0.330728	0.326445
0.338442	0.33419	0.363359	0.307631	0.309938	0.33211	0.346861
0.327566	0.322629	0.276748	0.251956	0.329327	0.326627	0.319334
0.344422	0.357707	0.29227	0.270494	0.302667	0.32914	0.310914
0.319458	0.343653	0.341593	0.29488	0.340402	0.320545	0.337857
0.38097	0.320074	0.324735	0.297844	0.289212	0.34377	0.322314
0.321157	0.291932	0.282254	0.334923	0.316013	0.320547	0.34259
0.328129	0.328627	0.339668	0.323051	0.287567	0.333125	0.314666
0.309061	0.346198	0.262904	0.376333	0.330189	0.333177	0.322988
0.350611	0.304397	0.302894	0.291154	0.329255	0.292333	0.329097
0.342318	0.328898	0.283407	0.304545	0.317708	0.331628	0.340343
0.33825	0.279332	0.321144	0.303531	0.328938	0.297551	0.308922
0.328771	0.323219	0.297283	0.304944	0.328609	0.344966	0.320997
0.3315	0.327659	0.330726	0.332253	0.338438	0.30621	0.341398
0.33335	0.316192	0.301323	0.335221	0.297806	0.34775	0.33786
0.318465	0.289815	0.283899	0.311553	0.296165	0.331941	0.32701
0.287064	0.298581	0.306665	0.251819	0.345456	0.366111	0.31227
0.318984	0.334724	0.31995	0.342865	0.320514	0.296418	0.318469
0.298331	0.315611	0.32276	0.320521	0.308678	0.307107	0.322184
0.299406	0.321891	0.325281	0.305576	0.345769	0.298996	0.318898
0.315284	0.286014	0.326536	0.31477	0.283053	0.346375	0.296231
0.311514	0.332794	0.347155	0.310217	0.349409	0.324054	0.339122
0.292719	0.316037	0.307352	0.303887	0.294219	0.299407	0.300507
0.374378	0.301274	0.342809	0.272573	0.314472	0.312688	0.319128
0.315979	0.345645	0.348809	0.276828	0.329701	0.320027	0.333586
0.34248	0.326373	0.262004	0.292727	0.298423	0.340945	0.316007
0.304351	0.289259	0.339279	0.30618	0.323887	0.322633	0.353215
0.31508	0.328674	0.276821	0.278745	0.345849	0.319103	0.314959
0.349309	0.304645	0.302922	0.329849	0.337514	0.323794	0.321702
0.330608	0.298723	0.325492	0.329527	0.321918	0.320586	0.303366
0.337725	0.261543	0.287145	0.325889	0.317942	0.307029	0.323622
0.323653	0.30511	0.303286	0.29002	0.29961	0.346771	0.304356
0.331658	0.344351	0.29785	0.30239	0.331835	0.315853	0.320913
0.300597	0.328792	0.317353	0.305346	0.351013	0.336437	0.336532
0.33279	0.321437	0.284374	0.299296	0.329261	0.336285	0.308993
0.371402	0.292553	0.290927	0.323939	0.320282	0.294326	0.307353
0.321481	0.31854	0.294495	0.241308	0.308038	0.355411	0.31616
0.33478	0.344929	0.312067	0.276597	0.29925	0.304293	0.349525
0.312074	0.297947	0.282313	0.319018	0.307075	0.268735	0.3348
0.325877	0.350104	0.31734	0.268028	0.300497	0.33803	0.369744
0.322711	0.298138	0.323687	0.342564	0.327579	0.335468	0.318417
0.346414	0.351618	0.276926	0.328948	0.269834	0.297449	0.323462
0.336185	0.337299	0.326802	0.338757	0.331684	0.3251	0.368521
0.314088	0.349913	0.330436	0.296658	0.315852	0.294299	0.347551
0.33743	0.338718	0.317893	0.310376	0.313628	0.343457	0.318137
0.324306	0.311938	0.295452	0.324332	0.340377	0.335662	0.340509
0.314595	0.306368	0.250406	0.283476	0.32343	0.340151	0.335009
0.340998	0.326902	0.324469	0.299567	0.337625	0.331743	0.32731
0.360446	0.328998	0.305415	0.317049	0.300787	0.344276	0.352526
0.330993	0.30165	0.316698	0.334757	0.34451	0.308972	0.321016
0.329079	0.329691	0.287597	0.344398	0.341159	0.316461	0.298974
0.301014	0.3234	0.273462	0.360523	0.341158	0.309574	0.326194
0.354172	0.289691	0.304879	0.348536	0.319036	0.309951	0.356292
0.308721	0.341547	0.316042	0.369943	0.287209	0.316327	0.333718
0.343146	0.31822	0.295664	0.354585	0.283204	0.289347	0.331715
0.340386	0.288583	0.334476	0.273876	0.286998	0.281989	0.320354
0.324438	0.350092	0.351919	0.263435	0.322313	0.321517	0.304938
0.355152	0.306225	0.299825	0.275761	0.305217	0.286591	0.354248
0.318438	0.337844	0.330274	0.389928	0.326174	0.305458	0.295399
0.317601	0.312152	0.365543	0.321573	0.302238	0.316746	0.313547
0.339853	0.322676	0.293787	0.325935	0.339297	0.32425	0.320976
0.349111	0.315081	0.283696	0.336772	0.311701	0.340867	0.294934
0.351335	0.287404	0.315674	0.315426	0.270703	0.272129	0.335489
0.331335	0.314213	0.314461	0.320084	0.351996	0.316455	0.340979
0.323325	0.308971	0.286172	0.309473	0.328297	0.331854	0.319589
0.330537	0.321625	0.293942	0.284605	0.315144	0.328037	0.314257
0.333215	0.319946	0.304262	0.317152	0.32762	0.293919	0.295893
0.290481	0.276611	0.291072	0.319598	0.316784	0.342735	0.338711
0.34116	0.287279	0.272266	0.264824	0.340224	0.326241	0.328796
0.341112	0.265689	0.27246	0.308222	0.321662	0.314319	0.322511
0.341661	0.26921	0.27752	0.299495	0.310051	0.329613	0.326548
0.336168	0.310961	0.251192	0.253812	0.308202	0.310009	0.336481
0.334415	0.321669	0.279243	0.356675	0.295382	0.352989	0.319772
0.317963	0.306626	0.328662	0.325135	0.30899	0.325594	0.318565
0.326921	0.281683	0.259639	0.301449	0.333758	0.345579	0.326659
0.342396	0.327321	0.333675	0.314183	0.30484	0.305339	0.316909
0.319069	0.312147	0.352168	0.329188	0.290659	0.359829	0.302466
0.364113	0.311234	0.265588	0.362818	0.311773	0.307238	0.313129
0.319656	0.333957	0.362613	0.315554	0.299789	0.324751	0.321855
0.336243	0.309343	0.284769	0.290551	0.31748	0.32656	0.331308
0.346817	0.334225	0.34379	0.27666	0.315905	0.326659	0.330003
0.297432	0.301451	0.302471	0.318728	0.303455	0.356939	0.321034
0.320961	0.296854	0.27781	0.287643	0.32807	0.368911	0.324114
0.315319	0.352796	0.317041	0.336877	0.312226	0.331125	0.330826
0.360031	0.3398	0.307487	0.335042	0.27738	0.327879	0.332323
0.302338	0.326991	0.250991	0.306186	0.347207	0.303043	0.328907
0.311146	0.283906	0.292682	0.316797	0.280321	0.309277	0.310107
0.33387	0.294639	0.371209	0.312977	0.326077	0.333785	0.323214
0.325535	0.291831	0.294176	0.331909	0.289044	0.3474	0.300379
0.35278	0.285203	0.319165	0.309112	0.319294	0.302567	0.333378
0.338914	0.32989	0.297565	0.339359	0.293014	0.320012	0.334841
0.339438	0.366746	0.360471	0.292738	0.31648	0.321552	0.335837
0.338471	0.329866	0.294202	0.247707	0.29959	0.325138	0.318299
0.335864	0.321897	0.276474	0.272862	0.288008	0.31367	0.328825
0.270348	0.319764	0.32432	0.341566	0.311242	0.359968	0.339646
0.321717	0.340451	0.27475	0.305539	0.295546	0.321568	0.322342
0.313125	0.34452	0.329896	0.253805	0.325937	0.318921	0.304353
0.335839	0.325972	0.282492	0.293299	0.316979	0.35873	0.295115
0.318031	0.292878	0.290777	0.267241	0.32515	0.321506	0.332781
0.333305	0.303197	0.273301	0.329126	0.279689	0.314669	0.329115
0.325391	0.300987	0.292087	0.31009	0.310702	0.331928	0.326445
0.290322	0.306969	0.365676	0.267165	0.295622	0.290943	0.346861
0.336087	0.312759	0.3135	0.281564	0.314514	0.320042	0.319334
0.343219	0.299595	0.29474	0.327673	0.336496	0.302223	0.310914
0.291676	0.309178	0.2603	0.320869	0.294595	0.316688	0.337857
0.301099	0.337239	0.31467	0.299698	0.286777	0.327012	0.322314
0.348478	0.294877	0.34143	0.289614	0.321977	0.315295	0.34259
0.335974	0.315167	0.315673	0.312305	0.312642	0.327778	0.314666
0.304415	0.277573	0.317916	0.315761	0.320419	0.307076	0.322988
0.327034	0.294526	0.33126	0.346696	0.295579	0.333981	0.329097
0.343782	0.285012	0.280664	0.30793	0.29767	0.355922	0.340343
0.345793	0.350636	0.303253	0.289862	0.317166	0.356097	0.308922
0.29538	0.323394	0.418541	0.274353	0.281293	0.313581	0.320997
0.316313	0.256442	0.273662	0.297717	0.284249	0.348053	0.341398
0.342807	0.335359	0.303827	0.307019	0.304609	0.324227	0.33786
0.294709	0.307476	0.341849	0.31964	0.338942	0.336946	0.32701
0.324657	0.326585	0.310871	0.329936	0.364504	0.343143	0.31227
0.32063	0.29389	0.283388	0.288936	0.309081	0.338748	0.318469
0.327694	0.313867	0.302518	0.317491	0.285034	0.304453	0.322184
0.349186	0.372154	0.294095	0.310041	0.294921	0.320856	0.318898
0.344677	0.30193	0.34435	0.26682	0.327795	0.302477	0.296231
0.335014	0.259214	0.280278	0.319681	0.281551	0.283958	0.339122
0.351824	0.313048	0.329563	0.335387	0.302038	0.318067	0.300507
0.298239	0.303318	0.318879	0.285482	0.299889	0.344529	0.319128
0.344177	0.289529	0.310556	0.272597	0.306009	0.295023	0.333586
0.342987	0.342585	0.293295	0.31011	0.277991	0.306739	0.316007
0.33965	0.318597	0.303865	0.325073	0.275847	0.312894	0.353215
0.307412	0.27579	0.323734	0.323927	0.316785	0.340376	0.314959
0.308528	0.3039	0.218144	0.285846	0.257992	0.339404	0.321702
0.348894	0.332573	0.244066	0.323803	0.332758	0.294946	0.303366
0.352876	0.330707	0.292249	0.305682	0.274465	0.327317	0.323622
0.34765	0.31602	0.348532	0.34382	0.295074	0.272037	0.304356
0.334257	0.308162	0.272192	0.307795	0.316376	0.352687	0.320913
0.338933	0.341394	0.312429	0.327524	0.289411	0.320122	0.336532
0.316481	0.297055	0.256537	0.278112	0.330694	0.340561	0.308993
0.341264	0.320297	0.299726	0.316754	0.303094	0.343054	0.307353
0.311118	0.33179	0.282318	0.321174	0.315425	0.344787	0.31616
0.32658	0.340199	0.331871	0.295019	0.294638	0.300733	0.349525
0.30873	0.338762	0.291685	0.304165	0.288011	0.316708	0.3348
0.349315	0.320272	0.311083	0.322239	0.31457	0.322743	0.369744
0.357965	0.285929	0.275372	0.288714	0.326404	0.324823	0.318417
0.32891	0.268955	0.288334	0.285852	0.341764	0.317667	0.323462
0.351312	0.350586	0.305893	0.275952	0.317948	0.312569	0.368521
