# Supplementary material for: The transverse occipital sulcus and intraparietal sulcus show neural selectivity to object-scene size relationships
Source: Commun Biol. 2021 Jun 22;4:768. doi: 10.1038/s42003-021-02294-9 (PMC8219818; doi:10.1038/s42003-021-02294-9)
Supplement: Supplementary file 6 — Supplementary Data 4 [file 42003_2021_2294_MOESM6_ESM.xlsx]

## Sheet: Figure5b
Figure 5b		Normalised predicted BOLD signal for each Object-Scene Scale Consistency Level, split by direction of mis-scaling (i.e. large vs small objects), in each ROI
PPA
	Large Objects (mis-scaled too small)						Small Objects (mis-scaled too large)
Subject	Mis-scaled Level 5 (max.)	Mis-scaled Level 4	Mis-scaled Level 3	Mis-scaled Level 2	Mis-scaled Level 1	Normal Scale (large objects)	Normal Scale (small objects)	Mis-scaled Level1	Mis-scaled Level 2	Mis-scaled Level 3	Mis-scaled Level 4	Mis-scaled Level 5 (max.)
1	0.437816	0.491361	0.544907	0.585216	0.636335	0.675835	0.584037	0.553831	0.51514	0.487258	0.448567	0.409471
2	0.434878	0.49859	0.562302	0.609574	0.693362	0.747326	0.583918	0.553815	0.493158	0.46902	0.408364	0.351054
3	0.560128	0.57487	0.589611	0.602169	0.627607	0.64373	0.512936	0.504264	0.484576	0.477768	0.458079	0.440173
4	0.57905	0.601695	0.624339	0.654073	0.69464	0.730347	0.530453	0.498632	0.456951	0.426102	0.384421	0.345726
5	0.573062	0.595511	0.61796	0.644943	0.671451	0.699787	0.517166	0.487366	0.457676	0.42751	0.397821	0.368808
6	0.246392	0.396466	0.546541	0.61376	0.688652	0.730811	0.41331	0.397337	0.38024	0.370814	0.353716	0.324088
7	0.55652	0.558605	0.560691	0.568324	0.596508	0.612841	0.56849	0.561639	0.536606	0.532126	0.507093	0.486411
8	0.505165	0.539195	0.573225	0.588471	0.631478	0.649715	0.496624	0.498202	0.476973	0.483505	0.462275	0.442541
9	0.543086	0.529552	0.516017	0.537515	0.591307	0.635246	0.749556	0.713498	0.647116	0.613029	0.546648	0.491487
10	0.533256	0.568498	0.603739	0.624521	0.669552	0.693596	0.48083	0.473575	0.446268	0.44321	0.415903	0.390227
11	0.561048	0.601496	0.641943	0.680857	0.723755	0.763485	0.494561	0.457364	0.416817	0.380254	0.339707	0.299568
12	0.521919	0.555706	0.589492	0.61128	0.652436	0.676681	0.504413	0.493698	0.466997	0.459665	0.432965	0.407492
13	0.489766	0.510294	0.530822	0.540477	0.550335	0.556433	0.543302	0.540211	0.53767	0.535332	0.53279	0.528471
14	0.572078	0.59726	0.622441	0.656164	0.695905	0.73448	0.541471	0.503827	0.460398	0.422988	0.379559	0.338557
TOS
	Large Objects (mis-scaled too small)						Small Objects (mis-scaled too large)
Subject	Mis-scaled Level 5 (max.)	Mis-scaled Level 4	Mis-scaled Level 3	Mis-scaled Level 2	Mis-scaled Level 1	Normal Scale (large objects)	Normal Scale (small objects)	Mis-scaled Level1	Mis-scaled Level 2	Mis-scaled Level 3	Mis-scaled Level 4	Mis-scaled Level 5 (max.)
1	0.197904	0.326284	0.454664	0.547079	0.683411	0.778477	0.744964	0.682913	0.585197	0.531399	0.433683	0.337292
2	0.556707	0.569885	0.583062	0.600368	0.644582	0.672233	0.559435	0.545035	0.507038	0.49595	0.457953	0.42513
3	0.474037	0.524493	0.574948	0.619923	0.665286	0.708563	0.573049	0.531441	0.489862	0.448672	0.407092	0.364664
4	0.415018	0.479199	0.54338	0.577555	0.636997	0.669593	0.532077	0.520959	0.489944	0.484195	0.453179	0.421374
5	0.502365	0.558147	0.613928	0.647807	0.699412	0.731899	0.465313	0.448122	0.417028	0.40366	0.372566	0.340775
6	0.0931359	0.325728	0.558319	0.70228	0.875748	1	0.541118	0.456238	0.351693	0.276656	0.172112	0.0577134
7	0.306696	0.414432	0.522168	0.567305	0.667273	0.70982	0.497641	0.50103	0.461072	0.475945	0.435987	0.394734
8	0.455568	0.507331	0.559094	0.591213	0.642611	0.674609	0.537148	0.520672	0.488796	0.4762	0.444325	0.412388
9	0.542271	0.514167	0.486063	0.500419	0.554881	0.596759	0.801338	0.769527	0.700127	0.670833	0.601433	0.545794
10	0.251163	0.383785	0.516407	0.589587	0.729816	0.805531	0.57606	0.551956	0.473705	0.462503	0.384253	0.30727
11	0.379405	0.439983	0.500561	0.547843	0.636016	0.692497	0.672281	0.641154	0.575475	0.550686	0.485007	0.423927
12	0.205556	0.340133	0.474709	0.532938	0.675637	0.736573	0.558199	0.562672	0.499028	0.519853	0.456209	0.393919
13	0.416344	0.481061	0.545778	0.608894	0.700047	0.771975	0.674439	0.617891	0.537151	0.484449	0.403709	0.327375
14	0.350131	0.420422	0.490713	0.539466	0.59317	0.636394	0.636206	0.601365	0.563669	0.530923	0.493228	0.452768
RSC
	Large Objects (mis-scaled too small)						Small Objects (mis-scaled too large)
Subject	Mis-scaled Level 5 (max.)	Mis-scaled Level 4	Mis-scaled Level 3	Mis-scaled Level 2	Mis-scaled Level 1	Normal Scale (large objects)	Normal Scale (small objects)	Mis-scaled Level1	Mis-scaled Level 2	Mis-scaled Level 3	Mis-scaled Level 4	Mis-scaled Level 5 (max.)
1	0.44823	0.508921	0.569613	0.578441	0.632685	0.639363	0.397994	0.429368	0.424839	0.465727	0.461198	0.455595
2	0.452078	0.51422	0.576362	0.597229	0.635378	0.648248	0.425856	0.433211	0.428339	0.440749	0.435877	0.427006
3	0.591618	0.55664	0.521663	0.554847	0.536535	0.575274	0.809518	0.725137	0.680842	0.585051	0.540756	0.499239
4	0.606832	0.607304	0.607777	0.630753	0.662864	0.696387	0.584873	0.550221	0.506152	0.471217	0.427149	0.388353
5	0.622742	0.573948	0.525154	0.533395	0.535785	0.561087	0.755342	0.711711	0.669348	0.621135	0.578772	0.54494
6	0.455972	0.496432	0.536892	0.568632	0.611624	0.644209	0.59206	0.567802	0.534373	0.512195	0.478767	0.44576
7	0.673869	0.627108	0.580347	0.548522	0.517202	0.490524	0.485212	0.508178	0.529709	0.551746	0.573278	0.597382
8	0.511984	0.530804	0.549624	0.560277	0.585589	0.598405	0.540773	0.537953	0.522973	0.522652	0.507672	0.493773
9	0.630099	0.592155	0.554211	0.557263	0.580356	0.603754	0.67808	0.654438	0.610694	0.586991	0.543247	0.509676
10	0.591101	0.62278	0.654458	0.650971	0.656971	0.644924	0.29802	0.324504	0.34511	0.375204	0.39581	0.412137
11	0.310308	0.456476	0.602645	0.695689	0.8587	0.957358	0.529949	0.482773	0.378501	0.344196	0.239923	0.138458
12	0.520924	0.546452	0.571981	0.589972	0.629863	0.652642	0.534346	0.525257	0.497691	0.492026	0.464459	0.439287
13	0.450138	0.487514	0.524891	0.526485	0.555365	0.554128	0.476513	0.501845	0.505915	0.537271	0.54134	0.543994
14	0.580243	0.5811	0.581958	0.601872	0.622875	0.649504	0.594251	0.56312	0.529775	0.497519	0.464175	0.434187
IPS
	Large Objects (mis-scaled too small)						Small Objects (mis-scaled too large)
Subject	Mis-scaled Level 5 (max.)	Mis-scaled Level 4	Mis-scaled Level 3	Mis-scaled Level 2	Mis-scaled Level 1	Normal Scale (large objects)	Normal Scale (small objects)	Mis-scaled Level1	Mis-scaled Level 2	Mis-scaled Level 3	Mis-scaled Level 4	Mis-scaled Level 5 (max.)
1	0.252039	0.355109	0.458179	0.51187	0.581324	0.62381	0.605934	0.585024	0.553744	0.538228	0.506947	0.470065
2	0.463048	0.490309	0.51757	0.544684	0.627765	0.673485	0.665001	0.649169	0.584842	0.576481	0.512155	0.457131
3	0.488696	0.518239	0.547782	0.570893	0.588191	0.607221	0.55765	0.537234	0.522286	0.501523	0.486575	0.469586
4	0.420488	0.462786	0.505084	0.513755	0.547495	0.553314	0.519268	0.535787	0.53282	0.554923	0.551957	0.547564
5	0.488561	0.514407	0.540253	0.562435	0.566929	0.581994	0.565422	0.541901	0.533954	0.50832	0.500372	0.488866
6	0.0728005	0.30025	0.5277	0.694846	0.822666	0.956602	0.662599	0.52377	0.423044	0.282992	0.182265	0.0649335
7	0.54408	0.54987	0.555659	0.537646	0.536842	0.516631	0.432219	0.467956	0.490365	0.529983	0.552392	0.573702
8	0.548475	0.546118	0.543761	0.578971	0.61293	0.660245	0.725982	0.667982	0.608561	0.54789	0.488469	0.435101
9	0.575012	0.54495	0.514889	0.530703	0.560516	0.596288	0.761249	0.72071	0.664979	0.623248	0.567518	0.521767
10	0.39453	0.456737	0.518944	0.521299	0.53811	0.525333	0.401085	0.437533	0.465442	0.507807	0.535716	0.55606
11	0.511147	0.529508	0.547869	0.565952	0.585462	0.603928	0.572324	0.554693	0.535844	0.518422	0.499573	0.480916
12	0.37061	0.440781	0.510952	0.538917	0.587122	0.607766	0.518377	0.519782	0.50646	0.513377	0.500055	0.483072
13	0.31597	0.39877	0.48157	0.530122	0.595849	0.638709	0.615867	0.5913	0.554131	0.534137	0.496968	0.456953
14	0.397971	0.46654	0.53511	0.56737	0.59266	0.610495	0.496324	0.484455	0.481047	0.470669	0.467262	0.456641
LO
	Large Objects (mis-scaled too small)						Small Objects (mis-scaled too large)
Subject	Mis-scaled Level 5 (max.)	Mis-scaled Level 4	Mis-scaled Level 3	Mis-scaled Level 2	Mis-scaled Level 1	Normal Scale (large objects)	Normal Scale (small objects)	Mis-scaled Level1	Mis-scaled Level 2	Mis-scaled Level 3	Mis-scaled Level 4	Mis-scaled Level 5 (max.)
1	0.156661	0.261785	0.366909	0.428338	0.523837	0.582058	0.762664	0.734267	0.679255	0.658314	0.603302	0.546685
2	0.323523	0.399757	0.47599	0.521838	0.598731	0.644799	0.639355	0.617947	0.571658	0.556415	0.510126	0.463948
3	0.463127	0.48181	0.500492	0.508571	0.522765	0.529348	0.582374	0.581881	0.576795	0.577824	0.572738	0.566903
4	0.338794	0.413634	0.488475	0.486547	0.516127	0.499113	0.389359	0.443648	0.475749	0.539357	0.571458	0.596016
5	0.458592	0.487224	0.515857	0.554892	0.571115	0.606014	0.667407	0.617568	0.586806	0.533231	0.502469	0.469638
6	0.278833	0.364656	0.450479	0.491009	0.543002	0.572256	0.600237	0.589175	0.571198	0.564684	0.546706	0.523091
7	0.45105	0.471926	0.492802	0.488441	0.524557	0.525276	0.546642	0.57424	0.568441	0.603119	0.59732	0.594061
8	0.42959	0.4443	0.45901	0.445041	0.48415	0.478314	0.567872	0.609663	0.607365	0.658145	0.655848	0.657617
9	0.55356	0.528429	0.503298	0.507757	0.520804	0.537989	0.699334	0.678838	0.648927	0.627604	0.597693	0.574145
10	0	0.144787	0.289574	0.347929	0.45747	0.504076	0.729923	0.733666	0.698809	0.715139	0.680282	0.63955
11	0.33769	0.39589	0.454091	0.491809	0.565836	0.60883	0.685364	0.667198	0.618929	0.60697	0.5587	0.513069
12	0.184277	0.272803	0.36133	0.332921	0.406728	0.373413	0.418818	0.537832	0.576055	0.716493	0.754715	0.790484
13	0.0694943	0.196315	0.323136	0.378663	0.49861	0.551847	0.740098	0.74023	0.689284	0.702759	0.651813	0.599722
14	0.167241	0.278793	0.390345	0.422465	0.479518	0.493471	0.560683	0.581209	0.585423	0.614569	0.618782	0.613912
FFA
	Large Objects (mis-scaled too small)						Small Objects (mis-scaled too large)
Subject	Mis-scaled Level 5 (max.)	Mis-scaled Level 4	Mis-scaled Level 3	Mis-scaled Level 2	Mis-scaled Level 1	Normal Scale (large objects)	Normal Scale (small objects)	Mis-scaled Level1	Mis-scaled Level 2	Mis-scaled Level 3	Mis-scaled Level 4	Mis-scaled Level 5 (max.)
1	0.549819	0.549743	0.549667	0.567589	0.576628	0.597587	0.619663	0.589167	0.565169	0.532289	0.508291	0.485813
2	0.417654	0.459524	0.501394	0.537844	0.585979	0.624518	0.654949	0.624087	0.58346	0.554517	0.51389	0.474307
3	0.508711	0.523498	0.538285	0.545299	0.552875	0.557485	0.539124	0.536886	0.534679	0.533035	0.530828	0.52742
4	0.531129	0.542702	0.554275	0.545184	0.539931	0.525231	0.451202	0.47346	0.493769	0.517916	0.538225	0.555729
5	0.564076	0.541371	0.518665	0.515201	0.514671	0.518599	0.629314	0.621821	0.610502	0.602118	0.590798	0.583175
6	0.399716	0.449285	0.498855	0.511727	0.540588	0.546557	0.518871	0.531216	0.532149	0.549072	0.550006	0.547488
7	0.545167	0.54755	0.549934	0.536288	0.548361	0.537944	0.477693	0.5061	0.513287	0.546192	0.553379	0.56218
8	0.559025	0.549636	0.540248	0.510537	0.513032	0.487283	0.450328	0.498673	0.52046	0.574453	0.596241	0.620009
9	0.610824	0.568106	0.525388	0.509776	0.510896	0.509897	0.632368	0.635063	0.621449	0.624568	0.610954	0.604647
10	0.526958	0.531266	0.535575	0.526328	0.517684	0.50412	0.493697	0.511197	0.529079	0.547563	0.565445	0.581168
11	0.463416	0.498004	0.532592	0.541723	0.579635	0.589874	0.514618	0.526518	0.515171	0.532606	0.52126	0.510467
12	0.526412	0.533422	0.540433	0.539789	0.542081	0.539864	0.524061	0.529886	0.533676	0.540404	0.544194	0.547198
13	0.541394	0.537339	0.533284	0.527049	0.526226	0.521067	0.541065	0.549691	0.553772	0.563265	0.567346	0.571966
14	0.424239	0.465452	0.506666	0.521753	0.548711	0.559046	0.543631	0.546594	0.541011	0.547298	0.541715	0.533755
V1
	Large Objects (mis-scaled too small)						Small Objects (mis-scaled too large)
Subject	Mis-scaled Level 5 (max.)	Mis-scaled Level 4	Mis-scaled Level 3	Mis-scaled Level 2	Mis-scaled Level 1	Normal Scale (large objects)	Normal Scale (small objects)	Mis-scaled Level1	Mis-scaled Level 2	Mis-scaled Level 3	Mis-scaled Level 4	Mis-scaled Level 5 (max.)
1	0.284592	0.410783	0.536974	0.564191	0.670048	0.690487	0.348792	0.396688	0.383027	0.448006	0.434344	0.417294
2	0.275812	0.378188	0.480564	0.518983	0.615167	0.651522	0.533615	0.545123	0.510832	0.534306	0.500015	0.464692
3	0.642264	0.678589	0.714914	0.745892	0.822368	0.866728	0.407534	0.388865	0.331121	0.318875	0.261131	0.210078
4	0.688359	0.670079	0.651799	0.623098	0.619873	0.59619	0.342096	0.382145	0.400809	0.444949	0.463613	0.484786
5	0.5997	0.625984	0.652268	0.666257	0.699309	0.715555	0.411822	0.409021	0.390519	0.391079	0.372578	0.355204
6	0.387244	0.492484	0.597724	0.614818	0.68159	0.685861	0.268955	0.314684	0.323236	0.381464	0.390016	0.392156
7	0.441356	0.518184	0.595012	0.581394	0.637271	0.616669	0.220946	0.302732	0.330317	0.427399	0.454984	0.479078
8	0.617709	0.6225	0.627291	0.620449	0.648515	0.649431	0.416158	0.436961	0.428286	0.454519	0.445844	0.441049
9	0.519578	0.544039	0.5685	0.567346	0.614608	0.621054	0.464558	0.490764	0.476717	0.511086	0.497039	0.486792
10	0.269548	0.390043	0.510538	0.55093	0.66419	0.702171	0.460868	0.483111	0.447543	0.484842	0.449273	0.412499
11	0.887415	0.841945	0.796475	0.781188	0.760135	0.752988	0.295515	0.291538	0.290546	0.283787	0.282796	0.285874
12	0.461094	0.508954	0.556815	0.56772	0.638354	0.656851	0.474131	0.497344	0.471256	0.504897	0.478809	0.456517
13	0.503917	0.54008	0.576242	0.587088	0.616911	0.625643	0.458083	0.466222	0.459604	0.471961	0.465343	0.457667
14	0.462291	0.502027	0.541763	0.573101	0.628347	0.664855	0.59521	0.573692	0.532013	0.514243	0.472565	0.433472
